# Supplementary material for: Genetic insights into alcohol-associated liver disease: integrative transcriptome-wide analysis identifies novel susceptibility genes
Source: Front Med (Lausanne). 2025 Jul 31;12:1623367. doi: 10.3389/fmed.2025.1623367 (PMC12351384; doi:10.3389/fmed.2025.1623367)
Supplement: Supplementary file 2 [file Data_Sheet_2.xlsx]

## Sheet: Table S1
Table S1. The results of TWAS analyses in cross-tissue
GENE	test_score	p_value	ID	CHR	start_hg38	end_hg38	CytoBand	FDR
RP11-476C8.2	25.877	2.84E-12	ENSG00000248196.1	4	87166844	87167734	4q22.1	1.06e-08
HSD17B13	14.291	2.11E-07	ENSG00000170509.11	4	87303789	87322906	4q22.1	0.000261
MEPE	14.902	2.49E-07	ENSG00000152595.16	4	87821411	87846817	4q22.1	0.000261
AFF1	14.324	2.79E-07	ENSG00000172493.20	4	86935002	87141054	4q21.3	0.000261
KLHL8	13.821	4.34E-07	ENSG00000145332.13	4	87160103	87240314	4q22.1	0.000325
PTPN13	13.321	5.75E-07	ENSG00000163629.12	4	86594315	86815171	4q21.3	0.000358
DMP1	12.704	2.46E-06	ENSG00000152592.13	4	87650307	87664361	4q22.1	0.001313
C4orf36	10.121	3.00E-05	ENSG00000163633.10	4	86876205	86936202	4q21.3	0.014028
RP11-367N14.2	9.253	4.08E-05	ENSG00000232648.3	4	183000000	184000000	4q35.1	0.016948
IBSP	9.498	5.00E-05	ENSG00000029559.6	4	87799581	87812435	4q22.1	0.018706
HSD17B11	8.197	7.40E-05	ENSG00000198189.10	4	87336610	87391386	4q22.1	0.025159
FAM13A	8.539	1.35E-04	ENSG00000138640.14	4	88725955	89111398	4q22.1	0.042074
Y_RNA	7.104	3.55E-04	ENSG00000207195.1	4	40826655	40826765	4p14	0.102271
GATB	6.64	5.58E-04	ENSG00000059691.11	4	152000000	152000000	4q31.3	0.134632
COX7B2	-3.446	5.69E-04	ENSG00000170516.16	4	46734827	46909235	4p12	0.134632
SPCS3	6.889	5.76E-04	ENSG00000129128.12	4	176000000	176000000	4q34.2	0.134632
ING5	6.476	7.81E-04	ENSG00000168395.15	2	242000000	242000000	2q37.3	0.166243
HNRNPD	7.205	8.10E-04	ENSG00000138668.18	4	82352498	82374300	4q21.22	0.166243
NUDT9	6.316	8.44E-04	ENSG00000170502.12	4	87422582	87459454	4q22.1	0.166243
STIM2	5.947	1.11E-03	ENSG00000109689.15	4	26857678	27025381	4p15.2	0.200828
MAPK10	6.404	1.17E-03	ENSG00000109339.19	4	86010395	86594131	4q21.3	0.200828
HMGB1P27	6.569	1.18E-03	ENSG00000230611.1	2	191000000	191000000	2q32.3	0.200828
MIR4435-2HG	5.88	1.40E-03	ENSG00000172965.14	2	111000000	111000000	2q13	0.225446
LINC00207	7.278	1.45E-03	ENSG00000187012.10	22	44569339	44572341	22q13.31	0.225446
PDCD1	6.091	1.55E-03	ENSG00000188389.10	2	242000000	242000000	2q37.3	0.231693
RP11-87F15.2	5.76	1.79E-03	ENSG00000248980.1	4	176000000	176000000	4q34.2	0.257289
AC079610.2	5.825	2.16E-03	ENSG00000196096.3	2	213000000	213000000	2q34	0.290953
RP11-208N20.1	-3.065	2.18E-03	ENSG00000250141.1	4	142000000	142000000	4q31.21	0.290953
ERBB4	6.949	2.32E-03	ENSG00000178568.14	2	211000000	213000000	2q34	0.299274
RP4-796I17.5	5.057	2.77E-03	ENSG00000224856.2	22	43957027	43957348	22q13.31	0.345073
ATP5G1P6	5.7	2.89E-03	ENSG00000214318.3	18	63496989	63497400	18q21.33	0.346135
RP11-157P23.2	2.968	2.99E-03	ENSG00000261307.1	18	47511740	47558383	18q21.1	0.346135
C22orf46	6.39	3.12E-03	ENSG00000184208.10	22	41688939	41698136	22q13.2	0.346135
GYPA	6.036	3.27E-03	ENSG00000170180.19	4	144000000	144000000	4q31.21	0.346135
PAPOLG	5.407	3.37E-03	ENSG00000115421.12	2	60756230	60802085	2p16.1	0.346135
NAT8	5.276	3.40E-03	ENSG00000144035.3	2	73640832	73642393	2p13.1	0.346135
IHH	4.653	3.46E-03	ENSG00000163501.6	2	219000000	219000000	2q35	0.346135
SLC23A3	5.4	3.51E-03	ENSG00000213901.10	2	219000000	219000000	2q35	0.346135
STEAP3-AS1	4.871	3.67E-03	ENSG00000229867.1	2	119000000	119000000	2q14.2	0.352599
FAM134A	5.385	4.15E-03	ENSG00000144567.10	2	219000000	219000000	2q35	0.38001
GGTLC2	5.271	4.16E-03	ENSG00000100121.12	22	22644475	22647903	22q11.22	0.38001
DNAJB1P1	5.182	4.27E-03	ENSG00000213946.3	2	192000000	192000000	2q32.3	0.380496
PTPN18	4.348	4.56E-03	ENSG00000072135.12	2	130000000	130000000	2q21.1	0.39688
RAB11FIP5	5.369	5.00E-03	ENSG00000135631.16	2	73073382	73156721	2p13.2	0.424763
ITGB6	4.683	5.62E-03	ENSG00000115221.10	2	160000000	160000000	2q24.2	0.455797
ABCB6	4.99	5.64E-03	ENSG00000115657.12	2	219000000	219000000	2q35	0.455797
RP11-26P13.2	4.758	5.76E-03	ENSG00000249304.1	4	114000000	114000000	4q26	0.455797
ZFAND2B	4.38	5.85E-03	ENSG00000158552.12	2	219000000	219000000	2q35	0.455797
RP11-293A21.1	4.183	5.99E-03	ENSG00000240005.5	4	26859806	26860599	4p15.2	0.457368
TEX261	4.253	6.14E-03	ENSG00000144043.11	2	70985938	70994945	2p13.3	0.459355
AC012456.4	5.65	6.29E-03	ENSG00000230790.2	2	11740997	11745301	2p25.1	0.459643
PYURF	4.505	6.42E-03	ENSG00000145337.4	4	88520985	88523502	4q22.1	0.459643
C2orf76	4.533	6.60E-03	ENSG00000186132.14	2	119000000	119000000	2q14.2	0.459643
RP11-883A18.3	4.424	6.67E-03	ENSG00000265728.1	18	10594590	10604798	18p11.22	0.459643
RP11-742B18.1	4.98	6.90E-03	ENSG00000249001.5	4	87568035	87733956	4q22.1	0.459643
MOB1A	4.938	6.91E-03	ENSG00000114978.17	2	74152528	74178898	2p13.1	0.459643
CNPPD1	4.753	7.00E-03	ENSG00000115649.15	2	219000000	219000000	2q35	0.459643
FABP5P10	4.612	7.19E-03	ENSG00000213201.3	2	151000000	151000000	2q23.3	0.462378
XXbac-B562F10.11	4.956	7.30E-03	ENSG00000215493.3	22	20450122	20451824	22q11.21	0.462378
SATB2	5.218	7.51E-03	ENSG00000119042.16	2	199000000	199000000	2q33.1	0.462378
XPNPEP3	3.415	7.54E-03	ENSG00000196236.12	22	40857097	40932815	22q13.2	0.462378
SMPD4P1	4.922	7.87E-03	ENSG00000223553.6	22	20602595	20656914	22q11.21	0.472061
MED15P3	2.654	7.96E-03	ENSG00000226831.1	2	131000000	131000000	2q21.1	0.472061
E2F3P2	4.939	8.28E-03	ENSG00000203435.2	2	196000000	196000000	2q32.3	0.472061
RP11-94B19.5	2.638	8.33E-03	ENSG00000264595.1	18	76227990	76233387	18q23	0.472061
NDST3	4.877	8.46E-03	ENSG00000164100.8	4	118000000	118000000	4q26	0.472061
INHBB	4.413	8.61E-03	ENSG00000163083.5	2	120000000	120000000	2q14.2	0.472061
TUBA4A	4.936	9.02E-03	ENSG00000127824.13	2	219000000	219000000	2q35	0.472061
TOB2	4.964	9.11E-03	ENSG00000183864.4	22	41433492	41447023	22q13.2	0.472061
ING2	4.078	9.17E-03	ENSG00000168556.6	4	184000000	184000000	4q35.1	0.472061
TOP3B	4.339	9.18E-03	ENSG00000100038.19	22	21982200	21982816	22q11.22	0.472061
BCL2L11	4.487	9.19E-03	ENSG00000153094.22	2	111000000	111000000	2q13	0.472061
RASL11B	4.797	9.21E-03	ENSG00000128045.6	4	52862290	52866835	4q12	0.472061
TOX4P1	-2.595	9.45E-03	ENSG00000248697.1	4	112000000	112000000	4q25	0.474034
RP11-577G20.2	-2.588	9.66E-03	ENSG00000250078.1	4	58562165	58565122	4q13.1	0.474034
EIF2B4	4.421	9.71E-03	ENSG00000115211.15	2	27364352	27370486	2p23.3	0.474034
RP11-548L20.1	3.951	9.85E-03	ENSG00000248685.5	4	34120894	34269747	4p15.1	0.474034
LL22NC03-86G7.1	3.075	9.98E-03	ENSG00000224086.5	22	21938585	21977632	22q11.22	0.474034
AC020571.3	3.592	1.00E-02	ENSG00000229056.2	2	196000000	196000000	2q32.3	0.474034
CFAP65	4.952	1.02E-02	ENSG00000181378.13	2	219000000	219000000	2q35	0.474817
NAT8B	4.677	1.03E-02	ENSG00000204872.4	2	73700576	73701340	2p13.1	0.47717
DEFB131	3.658	1.05E-02	ENSG00000186146.1	4	9444534	9450514	4p16.1	0.47717
PLA2G6	3.071	1.07E-02	ENSG00000184381.18	22	38111495	38205690	22q13.1	0.48181
AC010731.2	4.61	1.12E-02	ENSG00000228577.1	2	207000000	207000000	2q33.3	0.50013
IGLV5-37	4.465	1.15E-02	ENSG00000211654.2	22	22427540	22428035	22q11.22	0.502565
ASB1	3.759	1.17E-02	ENSG00000065802.11	2	238000000	238000000	2q37.3	0.502565
NOL4	4.787	1.17E-02	ENSG00000101746.15	18	33851100	34224952	18q12.1	0.502565
DCAF4L1	4.156	1.18E-02	ENSG00000182308.6	4	41981696	41986467	4p13	0.503814
PDK1	3.921	1.26E-02	ENSG00000152256.13	2	173000000	173000000	2q31.1	0.524266
IGLV2-33	4.236	1.28E-02	ENSG00000211656.3	22	22588155	22588688	22q11.22	0.524266
ATG9A	4.377	1.28E-02	ENSG00000198925.10	2	219000000	219000000	2q35	0.524266
LINC00504	4.21	1.29E-02	ENSG00000248360.7	4	14470465	14888169	4p15.33	0.524266
2025-03-07	4.738	1.34E-02	ENSG00000136536.14	2	160000000	160000000	2q24.2	0.528959
HIC2	4.588	1.35E-02	ENSG00000169635.9	22	21417404	21451463	22q11.21	0.528959
IL36A	4.012	1.36E-02	ENSG00000136694.8	2	113000000	113000000	2q14.1	0.528959
BIN1	4.202	1.36E-02	ENSG00000136717.14	2	127000000	127000000	2q14.3	0.528959
RP1-127B20.4	3.599	1.38E-02	ENSG00000223730.1	22	44901547	44902471	22q13.31	0.528959
MYCNUT	-2.461	1.39E-02	ENSG00000223850.1	2	15920399	15936017	2p24.3	0.528959
IGLV3-25	4.226	1.41E-02	ENSG00000211659.2	22	22686726	22687271	22q11.22	0.533145
LAMTOR3	3.576	1.44E-02	ENSG00000109270.12	4	99878336	99894490	4q23	0.533145
NAAA	2.749	1.48E-02	ENSG00000138744.14	4	75913657	75940949	4q21.1	0.533145
ART3	4.409	1.48E-02	ENSG00000156219.16	4	76011184	76112802	4q21.1	0.533145
NCOA4P2	4.522	1.50E-02	ENSG00000249934.2	4	88508591	88510403	4q22.1	0.533145
RTP5	3.933	1.50E-02	ENSG00000188011.5	2	242000000	242000000	2q37.3	0.533145
TMEM191C	4.124	1.51E-02	ENSG00000206140.10	22	21466423	21469935	22q11.21	0.533145
UNC80	37.256	1.51E-02	ENSG00000144406.18	2	210000000	210000000	2q34	0.533145
TXNP6	4.461	1.53E-02	ENSG00000234036.4	4	76958860	76959169	4q21.1	0.534541
RP11-176N18.2	-2.421	1.55E-02	ENSG00000264015.1	18	77421619	77560763	18q23	0.534541
RP13-577H12.3	2.419	1.56E-02	ENSG00000250200.1	4	175000000	175000000	4q34.1	0.534541
ARHGAP15	3.696	1.60E-02	ENSG00000075884.13	2	143000000	144000000	2q22.3	0.542169
CXCL11	4.329	1.61E-02	ENSG00000169248.12	4	76033682	76041415	4q21.1	0.542169
TRMT44	2.811	1.64E-02	ENSG00000155275.18	4	8438869	8493531	4p16.1	0.544199
HERC5	4.295	1.66E-02	ENSG00000138646.8	4	88457117	88506163	4q22.1	0.544199
AC104777.4	3.344	1.66E-02	ENSG00000224048.5	2	151000000	151000000	2q23.3	0.544199
GRHL1	4.192	1.68E-02	ENSG00000134317.17	2	9951693	10002277	2p25.1	0.5451
LINC01813	-2.384	1.71E-02	ENSG00000229805.1	2	56077417	56090382	2p16.1	0.547719
POTEE	4.597	1.71E-02	ENSG00000188219.14	2	131000000	131000000	2q21.1	0.547719
RP11-665I14.1	2.377	1.74E-02	ENSG00000249882.1	4	31506666	31558821	4p15.1	0.553174
SMIM14	3.424	1.82E-02	ENSG00000163683.11	4	39546330	39639090	4p14	0.573467
AC108463.1	3.336	1.90E-02	ENSG00000230499.1	2	111000000	111000000	2q13	0.587332
SPAG16	3.486	1.90E-02	ENSG00000144451.18	2	213000000	214000000	2q34	0.587332
DNAJB7	49.294	2.05E-02	ENSG00000172404.4	22	40859549	40861617	22q13.2	0.618714
AC018804.6	4.378	2.07E-02	ENSG00000227632.2	2	130000000	130000000	2q21.1	0.618714
RP11-231C18.2	4.013	2.09E-02	ENSG00000248518.1	4	54376002	54376752	4q12	0.618714
NIPAL1	3.257	2.10E-02	ENSG00000163293.11	4	47914206	48040173	4p12	0.618714
ANAPC4	2.4	2.13E-02	ENSG00000053900.10	4	25377213	25418498	4p15.2	0.618714
MCEE	3.333	2.13E-02	ENSG00000124370.10	2	71109684	71130239	2p13.3	0.618714
EIF3L	3.708	2.16E-02	ENSG00000100129.17	22	37849328	37876011	22q13.1	0.618714
SNCA-AS1	3.886	2.17E-02	ENSG00000247775.2	4	89836408	89841978	4q22.1	0.618714
ZNF638	3.34	2.17E-02	ENSG00000075292.18	2	71276561	71435069	2q31.1	0.618714
RP11-533F5.2	2.295	2.17E-02	ENSG00000227040.4	4	56760919	56761485	4q12	0.618714
RP3-333H23.8	4.435	2.18E-02	ENSG00000224794.1	22	39292988	39295563	22q13.1	0.618714
EIF4A3P1	2.283	2.24E-02	ENSG00000266181.1	18	24522273	24522919	18q11.2	0.625952
NHEJ1	3.569	2.24E-02	ENSG00000187736.12	2	219000000	219000000	2q35	0.625952
RPL7AP28	3.998	2.33E-02	ENSG00000184139.8	4	132000000	132000000	4q28.3	0.645792
RP11-624A4.1	-2.255	2.41E-02	ENSG00000249458.1	4	177000000	177000000	4q34.3	0.663341
LINC01477	-2.249	2.45E-02	ENSG00000261715.1	18	40066472	40099233	18q12.3	0.666254
CHCHD5	3.167	2.46E-02	ENSG00000125611.15	2	113000000	113000000	2q14.1	0.666254
VPS54	3.576	2.48E-02	ENSG00000143952.19	2	63892146	64019072	2q28.3	0.666829
LL22NC03-102D1.18	3.45	2.49E-02	ENSG00000223999.1	22	22692778	22693312	22q11.22	0.666829
AKAIN1	3.888	2.53E-02	ENSG00000231824.3	18	5145285	5197503	18p11.31	0.666884
LNX1-AS2	3.739	2.57E-02	ENSG00000248494.1	4	53592956	53604047	4q12	0.666884
RPL21P50	-2.224	2.62E-02	ENSG00000228489.1	4	124000000	124000000	4q28.1	0.666884
SMPD4	3.375	2.64E-02	ENSG00000136699.19	2	130000000	130000000	2q21.1	0.666884
FREM3	11.641	2.66E-02	ENSG00000183090.5	4	144000000	144000000	4q31.21	0.666884
PITPNB	3.558	2.66E-02	ENSG00000180957.17	22	27851669	27920134	22q12.1	0.666884
IKZF2	3.863	2.70E-02	ENSG00000030419.16	2	213000000	213000000	2q34	0.666884
STOX2	3.285	2.71E-02	ENSG00000173320.11	4	184000000	184000000	4q35.1	0.666884
CYTIP	3.833	2.73E-02	ENSG00000115165.9	2	157000000	157000000	2q24.1	0.666884
RP11-565A3.1	2.207	2.73E-02	ENSG00000249642.1	4	188000000	188000000	4q35.2	0.666884
AC104695.4	3.064	2.74E-02	ENSG00000227938.1	2	28448167	28450184	2p23.2	0.666884
INPP4B	3.915	2.74E-02	ENSG00000109452.12	4	142000000	143000000	4q31.21	0.666884
PPP1R7	3.643	2.75E-02	ENSG00000115685.14	2	241000000	241000000	2q37.3	0.666884
MAP9	3.453	2.77E-02	ENSG00000164114.18	4	155000000	155000000	4q32.1	0.666884
SCARB2	3.688	2.77E-02	ENSG00000138760.9	4	76158733	76234536	4q21.1	0.666884
RPL7AP31	3.861	2.78E-02	ENSG00000242083.2	4	56356135	56356932	4q12	0.666884
RHOH	3.394	2.81E-02	ENSG00000168421.12	4	40191053	40246967	4p14	0.670133
REST	2.616	2.91E-02	ENSG00000084093.16	4	56907876	56935844	4q12	0.685904
CRYBB1	3.892	2.93E-02	ENSG00000100122.5	22	26599278	26618088	22q12.1	0.685904
LINC01876	2.414	2.97E-02	ENSG00000226383.6	2	156000000	156000000	2q24.1	0.685904
MGAT4A	3.719	2.99E-02	ENSG00000071073.12	2	98619106	98731126	2q11.2	0.685904
AF224669.3	-2.169	3.01E-02	ENSG00000241981.2	4	103000000	103000000	4q24	0.685904
MAFF	3.613	3.03E-02	ENSG00000185022.11	22	38201882	38216511	22q13.1	0.685904
TPRKB	3.672	3.03E-02	ENSG00000144034.14	2	73729104	73737400	2p13.1	0.685904
LIMS2	2.867	3.04E-02	ENSG00000072163.19	2	128000000	128000000	2q14.3	0.685904
SMARCE1P6	45	3.06E-02	ENSG00000214465.3	2	26149204	26150731	2p23.3	0.685904
COX7A2L	4.184	3.06E-02	ENSG00000115944.14	2	42333546	42425088	2p21	0.685904
PLA2R1	3.024	3.14E-02	ENSG00000153246.12	2	160000000	160000000	2q24.2	0.689842
DYSF	3.315	3.14E-02	ENSG00000135636.13	2	71453722	71686768	2p13.2	0.689842
LY75	2.046	3.15E-02	ENSG00000054219.10	2	160000000	160000000	2q24.2	0.689842
CNGA1	2.563	3.15E-02	ENSG00000198515.13	4	47935977	48016672	4p12	0.689842
MTERF4	2.878	3.26E-02	ENSG00000122085.16	2	241000000	241000000	2q37.3	0.705044
SLC39A10	1.968	3.27E-02	ENSG00000196950.13	2	196000000	196000000	2q32.3	0.705044
RP11-614F17.1	2.133	3.29E-02	ENSG00000249416.2	4	132000000	132000000	4q28.3	0.705044
LINC01823	2.888	3.30E-02	ENSG00000224655.5	2	122000000	122000000	2q14.3	0.705044
CYTOR	3.634	3.32E-02	ENSG00000222041.10	2	87455368	87606805	2p11.2	0.705851
TBX1	3.114	3.34E-02	ENSG00000184058.12	22	19756703	19783032	22q11.21	0.706626
RGPD3	3.531	3.37E-02	ENSG00000153165.18	2	106000000	106000000	2q12.2	0.708901
THAP4	3.081	3.42E-02	ENSG00000176946.11	2	242000000	242000000	2q37.3	0.714242
SLC10A7	3.531	3.48E-02	ENSG00000120519.14	4	146000000	147000000	4q31.22	0.721234
OST4	3.711	3.49E-02	ENSG00000228474.5	2	27070623	27071773	2p23.3	0.721234
MAML3	3.598	3.51E-02	ENSG00000196782.12	4	140000000	140000000	4q31.1	0.722073
RP11-389J22.1	2.815	3.59E-02	ENSG00000263720.1	18	65865262	65866397	18q22.1	0.725477
PPM1F	2.449	3.60E-02	ENSG00000100034.13	22	21919420	21940657	22q11.22	0.725477
YIPF7	3.034	3.63E-02	ENSG00000177752.14	4	44622065	44678426	4p12	0.725477
MYL1	4.131	3.64E-02	ENSG00000168530.15	2	210000000	210000000	2q34	0.725477
FTOP1	2.11	3.64E-02	ENSG00000226491.1	2	42797225	42798712	2p21	0.725477
KANSL1L	4.439	3.68E-02	ENSG00000144445.16	2	210000000	210000000	2q34	0.725477
GPD2	2.858	3.70E-02	ENSG00000115159.15	2	156000000	157000000	2q24.1	0.725477
MBD5	4.215	3.70E-02	ENSG00000204406.12	2	148000000	149000000	2q23.1	0.725477
ABCG5	3.278	3.74E-02	ENSG00000138075.11	2	43812472	43838865	2p21	0.725477
LINC00309	2.08	3.75E-02	ENSG00000230923.1	2	64185078	64205485	2p14	0.725477
CCDC74B	3.349	3.76E-02	ENSG00000152076.18	2	130000000	130000000	2q21.1	0.725477
APBB2	2.974	3.77E-02	ENSG00000163697.16	4	40810027	41216714	4q22.1	0.725477
TUBA3E	3.454	3.78E-02	ENSG00000152086.8	2	130000000	130000000	2q21.1	0.725477
SEMA4C	4.068	3.86E-02	ENSG00000168758.10	2	96859716	96870757	2q11.2	0.73549
AC116609.2	2.8	3.87E-02	ENSG00000223751.1	2	742488	747767	2p25.3	0.73549
PELI1	3.678	3.90E-02	ENSG00000197329.11	2	64092652	64144454	2p14	0.736266
ADGRA3	3.95	3.96E-02	ENSG00000152990.13	4	22345071	22516054	4p15.2	0.736778
GPR17	2.465	3.96E-02	ENSG00000144230.16	2	128000000	128000000	2q14.3	0.736778
LIAS	2.858	3.99E-02	ENSG00000121897.14	4	39458889	39485109	4p14	0.736778
TTC28	2.623	4.00E-02	ENSG00000100154.14	22	27978014	28679865	22q12.1	0.736778
AC131097.4	2.973	4.00E-02	ENSG00000216921.7	2	242000000	242000000	2q37.3	0.736778
SERPIND1	2.746	4.10E-02	ENSG00000099937.10	22	20773879	20787720	22q11.21	0.752458
IGLV3-22	3.153	4.12E-02	ENSG00000211661.2	22	22704265	22704822	22q11.22	0.752636
FBXO41	2.888	4.16E-02	ENSG00000163013.11	2	73254682	73284431	2p13.2	0.755468
CES5AP1	3.067	4.24E-02	ENSG00000215478.8	22	23359603	23387731	22q11.23	0.756477
TRIOBP	2.049	4.25E-02	ENSG00000100106.19	22	37697004	37776556	22q13.1	0.756477
CCT7	3.878	4.25E-02	ENSG00000135624.15	2	73233420	73253021	2p13.2	0.756477
RP11-703M24.5	2.029	4.25E-02	ENSG00000266049.1	18	2688564	2833065	18p11.32	0.756477
ZBTB49	3.221	4.28E-02	ENSG00000168826.15	4	4290251	4321786	4p16.3	0.756477
LINC01185	11.139	4.29E-02	ENSG00000228414.6	2	60825132	60881314	2p16.1	0.756477
AC013275.2	3.031	4.43E-02	ENSG00000231013.1	2	119000000	119000000	2q14.2	0.778356
NUP54	1.898	4.56E-02	ENSG00000138750.14	4	76114659	76148515	4q21.1	0.787875
KIAA0930	3.337	4.57E-02	ENSG00000100364.18	22	45190338	45240769	22q13.31	0.787875
RP11-78F17.1	1.998	4.57E-02	ENSG00000263551.5	18	976589	1174823	18p11.32	0.787875
RPS2P6	1.997	4.58E-02	ENSG00000214255.5	18	70430231	70431125	18q22.2	0.787875
AC007381.3	3.172	4.59E-02	ENSG00000228590.1	2	60350595	60353016	2p16.1	0.787875
PPIL2	2.038	4.72E-02	ENSG00000100023.18	22	21666009	21697543	22q11.21	0.798912
PACSIN2	3.208	4.72E-02	ENSG00000100266.18	22	42858387	43015145	22q13.2	0.798912
LINC01916	2.199	4.74E-02	ENSG00000264232.1	18	65424013	65447512	18q22.1	0.798912
SLC35G4	-1.982	4.75E-02	ENSG00000236396.8	18	11609596	11610612	18p11.21	0.798912
PRDM8	3.312	4.76E-02	ENSG00000152784.15	4	80183879	80204329	4q21.21	0.798912
AC072062.1	2.484	4.82E-02	ENSG00000229267.2	2	215000000	215000000	2q35	0.798912
RCC2P8	5.338	4.82E-02	ENSG00000250185.2	4	109000000	109000000	4q25	0.798912
KRCC1	17.35	4.83E-02	ENSG00000172086.7	2	88027205	88055729	2p11.2	0.798912
MCAT	35.246	4.91E-02	ENSG00000100294.12	22	43132206	43143394	22q13.2	0.803358
BIK	3.892	4.92E-02	ENSG00000100290.2	22	43110748	43129712	22q13.2	0.803358
FBXO36	1.949	4.93E-02	ENSG00000153832.11	2	230000000	230000000	2q36.3	0.803358
C4orf33	2.177	4.95E-02	ENSG00000151470.12	4	129000000	129000000	4q28.2	0.803358
CHRNG	3.596	4.97E-02	ENSG00000196811.11	2	233000000	233000000	2q37.1	0.803358
AC062032.1	-1.962	4.98E-02	ENSG00000227902.2	2	147000000	147000000	2q22.3	0.803358
test_score: The association statistic from the generalized Berk–Jones (GBJ) test generated by the UTMOST cross-tissue TWAS, representing the combined association between gene expression across tissues and the trait.

## Sheet: Table S2
Table S2.FUSION identified 50 significant genes associated with ALD
PANEL	FILE	ID	CHR	P0	P1	HSQ	BEST.GWAS.ID	BEST.GWAS.Z	EQTL.ID	EQTL.R2	EQTL.Z	EQTL.GWAS.Z	NSNP	NWGT	MODEL	MODELCV.R2	MODELCV.PV	TWAS.Z	TWAS.P	PERM.PV	PERM.N	PERM.ANL_PV	TWAS.FDR.P	TWAS.Bonferroni.P
GTExv8.EUR.Adipose_Subcutaneous	./4.FUSION/WEIGHTS//GTExv8.EUR.Adipose_Subcutaneous/ENSG00000145632.14.wgt.RDat	PLK2	5	58460259	58460260	0.011175	rs150271	-4.43	rs32613	-0.00106	3.07	-4.3766	516	2	lasso	0.0065	0.042	-4.78276	1.73e-06	0.0002	10000	0.00501	0.0115864	0.034759
GTExv8.EUR.Adrenal_Gland	./4.FUSION/WEIGHTS//GTExv8.EUR.Adrenal_Gland/ENSG00000170509.11.wgt.RDat	HSD17B13	4	87322905	87322906	0.183099	rs6846822	-5.72	rs7437661	0.0585	4.51	-3.92304	416	416	susie	0.083	2.8e-05	-5.2301	1.69e-07	0.06061	198	NA	0.00298437	0.002984
GTExv8.EUR.Adrenal_Gland	./4.FUSION/WEIGHTS//GTExv8.EUR.Adrenal_Gland/ENSG00000251411.1.wgt.RDat	RP11-397E7.4	4	86914816	86914817	0.103862	rs6846822	-5.72	rs10516786	0.0281	-4.09	-4.54314	318	318	susie	0.049	0.0012	5.05637	4.27e-07	0.1	120	NA	0.0037702	0.00754
GTExv8.EUR.Artery_Aorta	./4.FUSION/WEIGHTS//GTExv8.EUR.Artery_Aorta/ENSG00000009790.14.wgt.RDat	TRAF3IP3	1	210000000	210000000	0.093644	rs846906	-3.81	rs7548781	0.000801	-3.432	3.58614	502	48	enet	0.016	0.013	-5.31764	1.05e-07	0.0001	10000	0.000435	0.000988313	0.001977
GTExv8.EUR.Artery_Aorta	./4.FUSION/WEIGHTS//GTExv8.EUR.Artery_Aorta/ENSG00000251411.1.wgt.RDat	RP11-397E7.4	4	86914816	86914817	0.066367	rs6846822	-5.72	rs6531941	0.0351	-4.52	-4.49911	318	318	susie	0.037	0.00026	4.71163	2.46e-06	0.14815	81	NA	0.0154365	0.04631
GTExv8.EUR.Artery_Coronary	./4.FUSION/WEIGHTS//GTExv8.EUR.Artery_Coronary/ENSG00000248180.1.wgt.RDat	GAPDHP60	4	87207091	87207092	-0.0382	rs6846822	-5.72	rs17012516	-0.00204	-2.69	-3.85934	404	8	enet	0.0027	0.23	5.27876	1.3e-07	0.01039	1155	NA	0.002288	0.002288
GTExv8.EUR.Artery_Coronary	./4.FUSION/WEIGHTS//GTExv8.EUR.Artery_Coronary/ENSG00000251411.1.wgt.RDat	RP11-397E7.4	4	86914816	86914817	0.11632	rs6846822	-5.72	rs1010902	0.039	-3.97	-4.78993	318	22	enet	0.051	0.0016	4.93332	8.08e-07	0.05742	209	NA	0.00474027	0.014221
GTExv8.EUR.Artery_Coronary	./4.FUSION/WEIGHTS//GTExv8.EUR.Artery_Coronary/ENSG00000170509.11.wgt.RDat	HSD17B13	4	87322905	87322906	0.0503	rs6846822	-5.72	rs6832102	0.008	3.28	-5.00495	415	1	top1	0.008	0.12	-5.00495	5.59e-07	0.04839	248	NA	0.00474027	0.009838
GTExv8.EUR.Brain_Amygdala	./4.FUSION/WEIGHTS//GTExv8.EUR.Brain_Amygdala/ENSG00000170509.11.wgt.RDat	HSD17B13	4	87322905	87322906	0.407452	rs6846822	-5.72	rs6832102	0.174	4.77	-5.00495	412	1	top1	0.17	1.4e-06	-5.00495	5.59e-07	0.05607	214	NA	0.00925983	0.00926
GTExv8.EUR.Brain_Anterior_cingulate_cortex_BA24	./4.FUSION/WEIGHTS//GTExv8.EUR.Brain_Anterior_cingulate_cortex_BA24/ENSG00000163629.12.wgt.RDat	PTPN13	4	86594314	86594315	0.040433	rs6846822	-5.72	rs6843070	-0.00452	-2.94	-5.65568	325	325	susie	-0.0019	0.39	4.98592	6.17e-07	0.0166	723	NA	0.0035241	0.010572
GTExv8.EUR.Brain_Anterior_cingulate_cortex_BA24	./4.FUSION/WEIGHTS//GTExv8.EUR.Brain_Anterior_cingulate_cortex_BA24/ENSG00000145332.13.wgt.RDat	KLHL8	4	87240313	87240314	-0.07012	rs6846822	-5.72	rs6832102	0.011596	2.52	-5.00495	400	1	top1	0.012	0.11	-5.00495	5.59e-07	0.05286	227	NA	0.0035241	0.009578
GTExv8.EUR.Brain_Anterior_cingulate_cortex_BA24	./4.FUSION/WEIGHTS//GTExv8.EUR.Brain_Anterior_cingulate_cortex_BA24/ENSG00000170509.11.wgt.RDat	HSD17B13	4	87322905	87322906	0.235969	rs6846822	-5.72	rs6832102	0.238355	5.9	-5.00495	415	1	top1	0.24	1.1e-09	-5.00495	5.59e-07	0.03046	394	NA	0.0035241	0.009578
GTExv8.EUR.Brain_Anterior_cingulate_cortex_BA24	./4.FUSION/WEIGHTS//GTExv8.EUR.Brain_Anterior_cingulate_cortex_BA24/ENSG00000251411.1.wgt.RDat	RP11-397E7.4	4	86914816	86914817	0.01851	rs6846822	-5.72	rs6839933	0.022742	-3.19	-4.39824	316	1	top1	0.023	0.044	4.39824	1.09e-05	0.08824	136	NA	0.0459218	0.186772
GTExv8.EUR.Brain_Anterior_cingulate_cortex_BA24	./4.FUSION/WEIGHTS//GTExv8.EUR.Brain_Anterior_cingulate_cortex_BA24/ENSG00000198189.10.wgt.RDat	HSD17B11	4	87391385	87391386	0.115843	rs6846822	-5.72	rs340637	0.021787	-3.39	-4.354	455	1	top1	0.022	0.048	4.354	1.34e-05	0.0597	201	NA	0.0459218	0.229609
GTExv8.EUR.Brain_Caudate_basal_ganglia	./4.FUSION/WEIGHTS//GTExv8.EUR.Brain_Caudate_basal_ganglia/ENSG00000147654.14.wgt.RDat	EBAG9	8	110000000	110000000	0.021974	rs2980635	4.95	rs2980635	0.0324	2.2	4.94907	335	1	top1	0.032	0.01	4.94907	7.46e-07	0	10000	0.00671	0.0134765	0.013476
GTExv8.EUR.Brain_Cerebellar_Hemisphere	./4.FUSION/WEIGHTS//GTExv8.EUR.Brain_Cerebellar_Hemisphere/ENSG00000158042.8.wgt.RDat	MRPL17	11	6683400	6683401	-0.09056	rs12269857	-4.84	rs12269857	0.000405	-3.41	-4.83998	620	1	lasso	0.0075	0.14	4.83998	1.3e-06	0	10000	5.11e-05	0.0245024	0.024502
GTExv8.EUR.Brain_Cortex	./4.FUSION/WEIGHTS//GTExv8.EUR.Brain_Cortex/ENSG00000170509.11.wgt.RDat	HSD17B13	4	87322905	87322906	0.493929	rs6846822	-5.72	rs6832102	0.299	7.44	-5.00495	416	1	top1	0.3	7.4e-16	-5.00495	5.59e-07	0.03141	382	NA	0.0103695	0.010369
GTExv8.EUR.Brain_Cortex	./4.FUSION/WEIGHTS//GTExv8.EUR.Brain_Cortex/ENSG00000235043.3.wgt.RDat	TECRP1	4	86950112	86950113	0.023345	rs6846822	-5.72	rs2053769	0.00271	3.1	-4.58088	320	1	top1	0.0027	0.22	-4.58088	4.63e-06	0.08333	144	NA	0.0429433	0.085887
GTExv8.EUR.Brain_Frontal_Cortex_BA9	./4.FUSION/WEIGHTS//GTExv8.EUR.Brain_Frontal_Cortex_BA9/ENSG00000172493.20.wgt.RDat	AFF1	4	86935001	86935002	0.066448	rs6846822	-5.72	rs10516785	-0.00091	3.5	-4.03351	321	3	enet	0.0081	0.13	-5.12302	3.01e-07	0.02727	440	NA	0.00495973	0.005341
GTExv8.EUR.Brain_Frontal_Cortex_BA9	./4.FUSION/WEIGHTS//GTExv8.EUR.Brain_Frontal_Cortex_BA9/ENSG00000170509.11.wgt.RDat	HSD17B13	4	87322905	87322906	0.595595	rs6846822	-5.72	rs6832102	0.315	7.13	-5.00495	412	1	top1	0.31	1.3e-14	-5.00495	5.59e-07	0.05357	224	NA	0.00495973	0.009919
GTExv8.EUR.Brain_Hippocampus	./4.FUSION/WEIGHTS//GTExv8.EUR.Brain_Hippocampus/ENSG00000251411.1.wgt.RDat	RP11-397E7.4	4	86914816	86914817	0.06048	rs6846822	-5.72	rs10516786	0.00305	-3.09	-4.54314	318	318	susie	0.0047	0.19	5.29361	1.2e-07	0.05581	215	NA	0.00203028	0.00203
GTExv8.EUR.Brain_Hippocampus	./4.FUSION/WEIGHTS//GTExv8.EUR.Brain_Hippocampus/ENSG00000170509.11.wgt.RDat	HSD17B13	4	87322905	87322906	0.418197	rs6846822	-5.72	rs6832102	0.206	5.73	-5.00495	416	1	top1	0.21	3.2e-09	-5.00495	5.59e-07	0.03315	362	NA	0.00472886	0.009458
GTExv8.EUR.Brain_Hippocampus	./4.FUSION/WEIGHTS//GTExv8.EUR.Brain_Hippocampus/ENSG00000145332.13.wgt.RDat	KLHL8	4	87240313	87240314	0.0484	rs6846822	-5.72	rs17012234	-0.00643	-3.28	-4.54066	401	2	lasso	0.013	0.09	4.54082	5.6e-06	0.12121	99	NA	0.0315821	0.094746
GTExv8.EUR.Brain_Hypothalamus	./4.FUSION/WEIGHTS//GTExv8.EUR.Brain_Hypothalamus/ENSG00000267419.2.wgt.RDat	CTC-559E9.6	19	19776601	19776602	-0.05029	rs4608457	5.18	rs4608457	0.037	-2.3	5.17666	300	1	top1	0.037	0.0092	-5.17666	2.26e-07	0	10000	0.00246	0.00392765	0.003928
GTExv8.EUR.Brain_Hypothalamus	./4.FUSION/WEIGHTS//GTExv8.EUR.Brain_Hypothalamus/ENSG00000170509.11.wgt.RDat	HSD17B13	4	87322905	87322906	0.350932	rs6846822	-5.72	rs6832102	0.303	6.94	-5.00495	416	1	top1	0.3	5.9e-14	-5.00495	5.59e-07	0.04181	287	NA	0.00485743	0.009715
GTExv8.EUR.Brain_Hypothalamus	./4.FUSION/WEIGHTS//GTExv8.EUR.Brain_Hypothalamus/ENSG00000251411.1.wgt.RDat	RP11-397E7.4	4	86914816	86914817	0.063294	rs6846822	-5.72	rs17012234	0.0275	-3.63	-4.54066	316	1	top1	0.028	0.022	4.54066	5.61e-06	0.07792	154	NA	0.0324987	0.097496
GTExv8.EUR.Brain_Putamen_basal_ganglia	./4.FUSION/WEIGHTS//GTExv8.EUR.Brain_Putamen_basal_ganglia/ENSG00000256771.3.wgt.RDat	ZNF253	19	19865885	19865886	0.0004	rs4608457	5.18	rs919778	-0.00275	2.89	-1.51225	293	293	susie	-0.0014	0.38	-5.22289	1.76e-07	0.0009	10000	0.00267	0.00302016	0.00302
GTExv8.EUR.Brain_Spinal_cord_cervical_c-1	./4.FUSION/WEIGHTS//GTExv8.EUR.Brain_Spinal_cord_cervical_c-1/ENSG00000100347.14.wgt.RDat	SAMM50	22	43955420	43955421	0.133061	rs738408	14.22	rs139051	-0.00615	3.59	5.14916	729	4	lasso	0.0014	0.28	5.04795	4.47e-07	0.03974	302	NA	0.0077103	0.00771
GTExv8.EUR.Brain_Spinal_cord_cervical_c-1	./4.FUSION/WEIGHTS//GTExv8.EUR.Brain_Spinal_cord_cervical_c-1/ENSG00000170509.11.wgt.RDat	HSD17B13	4	87322905	87322906	0.372636	rs6846822	-5.72	rs13137873	0.19	5.32	-3.96559	412	412	susie	0.2	3.9e-07	-4.65291	3.27e-06	0.07792	154	NA	0.0282021	0.056404
GTExv8.EUR.Brain_Spinal_cord_cervical_c-1	./4.FUSION/WEIGHTS//GTExv8.EUR.Brain_Spinal_cord_cervical_c-1/ENSG00000274209.4.wgt.RDat	ANTXRL	10	46286344	46286345	0.008986	rs2611445	3.19	rs7092598	0.000342	2.11	-2.0738	97	97	susie	0.0032	0.24	-4.50809	6.54e-06	0.00679	1768	NA	0.0376028	0.112808
GTExv8.EUR.Brain_Spinal_cord_cervical_c-1	./4.FUSION/WEIGHTS//GTExv8.EUR.Brain_Spinal_cord_cervical_c-1/ENSG00000279933.1.wgt.RDat	RP4-671O14.5	22	44187738	44187739	0.219929	rs738408	14.22	rs139107	-0.00751	3.47	-2.35335	763	763	susie	0.016	0.092	-4.43046	9.4e-06	0.11429	105	NA	0.0405351	0.162141
GTExv8.EUR.Brain_Substantia_nigra	./4.FUSION/WEIGHTS//GTExv8.EUR.Brain_Substantia_nigra/ENSG00000170509.11.wgt.RDat	HSD17B13	4	87322905	87322906	0.351909	rs6846822	-5.72	rs6832102	0.289	5.49	-5.005	416	1	top1	0.29	5e-09	-5.00495	5.59e-07	0.02715	442	NA	0.0089999	0.009
GTExv8.EUR.Brain_Substantia_nigra	./4.FUSION/WEIGHTS//GTExv8.EUR.Brain_Substantia_nigra/ENSG00000251411.1.wgt.RDat	RP11-397E7.4	4	86914816	86914817	0.066304	rs6846822	-5.72	rs2594278	0.0368	2.54	4.6933	318	1	top1	0.037	0.031	4.69328	2.69e-06	0.08696	138	NA	0.0216545	0.043309
GTExv8.EUR.Brain_Substantia_nigra	./4.FUSION/WEIGHTS//GTExv8.EUR.Brain_Substantia_nigra/ENSG00000272856.1.wgt.RDat	RP11-710E1.2	4	87462279	87462280	0.018333	rs9992651	-5.22	rs9647458	-0.00702	2.74	1.4841	473	473	susie	-0.0062	0.53	4.45595	8.35e-06	0.03909	307	NA	0.0448117	0.134435
GTExv8.EUR.Breast_Mammary_Tissue	./4.FUSION/WEIGHTS//GTExv8.EUR.Breast_Mammary_Tissue/ENSG00000260369.2.wgt.RDat	CTD-2526A2.2	17	80454728	80454729	0.005454	rs8065459	-4.44	rs8065459	-0.00278	3.3	-4.44327	485	2	lasso	0.013	0.023	-5.10737	3.27e-07	0	10000	8.67e-06	0.00532902	0.006407
GTExv8.EUR.Breast_Mammary_Tissue	./4.FUSION/WEIGHTS//GTExv8.EUR.Breast_Mammary_Tissue/ENSG00000248196.1.wgt.RDat	RP11-476C8.2	4	87166843	87166844	0.020365	rs6846822	-5.718	rs10084835	0.000826	2.92	-5.01002	400	1	top1	0.00083	0.26	-5.01002	5.44e-07	0.02526	475	NA	0.00532902	0.010658
GTExv8.EUR.Cells_Cultured_fibroblasts	./4.FUSION/WEIGHTS//GTExv8.EUR.Cells_Cultured_fibroblasts/ENSG00000145283.7.wgt.RDat	SLC10A6	4	86849262	86849263	0.00709	rs6846822	-5.72	rs7657530	0.005781	-2.83	-4.71078	313	1	lasso	0.0086	0.035	4.71078	2.47e-06	0.07692	156	NA	0.0445292	0.044529
GTExv8.EUR.Cells_Cultured_fibroblasts	./4.FUSION/WEIGHTS//GTExv8.EUR.Cells_Cultured_fibroblasts/ENSG00000251411.1.wgt.RDat	RP11-397E7.4	4	86914816	86914817	0.063717	rs6846822	-5.72	rs10516786	0.084038	-5.97	-4.54314	318	1	top1	0.084	1.8e-09	4.54314	5.54e-06	0.16667	72	NA	0.0499376	0.099875
GTExv8.EUR.Colon_Sigmoid	./4.FUSION/WEIGHTS//GTExv8.EUR.Colon_Sigmoid/ENSG00000145332.13.wgt.RDat	KLHL8	4	87240313	87240314	0.063432	rs6846822	-5.72	rs9992651	0.0164	-3.65	-5.22441	399	1	top1	0.016	0.021	5.22441	1.75e-07	0.01813	662	NA	0.00324083	0.003241
GTExv8.EUR.Colon_Sigmoid	./4.FUSION/WEIGHTS//GTExv8.EUR.Colon_Sigmoid/ENSG00000251411.1.wgt.RDat	RP11-397E7.4	4	86914816	86914817	0.154914	rs6846822	-5.72	rs17751557	0.147	-6.78	-4.6053	318	318	susie	0.15	2.1e-11	4.71786	2.38e-06	0.13953	86	NA	0.0152473	0.044075
GTExv8.EUR.Colon_Sigmoid	./4.FUSION/WEIGHTS//GTExv8.EUR.Colon_Sigmoid/ENSG00000163633.10.wgt.RDat	C4orf36	4	86936201	86936202	0.089987	rs6846822	-5.72	rs7657530	0.0617	-4.22	-4.71078	321	1	top1	0.062	2.5e-05	4.71078	2.47e-06	0.10909	110	NA	0.0152473	0.045742
GTExv8.EUR.Colon_Sigmoid	./4.FUSION/WEIGHTS//GTExv8.EUR.Colon_Sigmoid/ENSG00000100347.14.wgt.RDat	SAMM50	22	43955420	43955421	0.390448	rs738408	14.22	rs6006595	0.223	-7.97	-3.97442	731	731	susie	0.23	5.3e-17	4.49031	7.11e-06	0.08392	143	NA	0.0329175	0.13167
GTExv8.EUR.Esophagus_Gastroesophageal_Junction	./4.FUSION/WEIGHTS//GTExv8.EUR.Esophagus_Gastroesophageal_Junction/ENSG00000105726.16.wgt.RDat	ATP13A1	19	19663692	19663693	0.123988	rs4608457	5.18	rs2304130	0.0526	4.67	3.02091	333	17	enet	0.077	1.7e-06	5.64661	1.64e-08	0.0001	10000	0.000584	0.000301219	0.000301
GTExv8.EUR.Esophagus_Gastroesophageal_Junction	./4.FUSION/WEIGHTS//GTExv8.EUR.Esophagus_Gastroesophageal_Junction/ENSG00000125733.17.wgt.RDat	TRIP10	19	6737924	6737925	0.079755	rs339404	-4.3	rs339404	0.00195	-4.13	-4.30221	470	22	enet	0.022	0.0085	5.09323	3.52e-07	0	10000	3.24e-06	0.00323259	0.006465
GTExv8.EUR.Esophagus_Gastroesophageal_Junction	./4.FUSION/WEIGHTS//GTExv8.EUR.Esophagus_Gastroesophageal_Junction/ENSG00000251411.1.wgt.RDat	RP11-397E7.4	4	86914816	86914817	0.172734	rs6846822	-5.718	rs17751557	0.109	-6.03	-4.61	318	318	susie	0.11	5.9e-09	4.96	7.05e-07	0.12	100	NA	0.00342545	0.012949
GTExv8.EUR.Esophagus_Gastroesophageal_Junction	./4.FUSION/WEIGHTS//GTExv8.EUR.Esophagus_Gastroesophageal_Junction/ENSG00000120526.10.wgt.RDat	NUDCD1	8	109000000	109000000	0.015962	rs2980635	4.95	rs2980635	-0.00356	2.93	4.94907	355	1	lasso	0.0018	0.22	4.94907	7.46e-07	0	10000	0.0052	0.00342545	0.013702
GTExv8.EUR.Esophagus_Gastroesophageal_Junction	./4.FUSION/WEIGHTS//GTExv8.EUR.Esophagus_Gastroesophageal_Junction/ENSG00000033867.16.wgt.RDat	SLC4A7	3	27484419	27484420	0.049784	rs7653480	4.12	rs2029618	-0.00346	-2.78	-2.12	402	402	susie	0.0018	0.22	4.7439	2.1e-06	0.00131	9127	NA	0.00771414	0.038571
GTExv8.EUR.Esophagus_Gastroesophageal_Junction	./4.FUSION/WEIGHTS//GTExv8.EUR.Esophagus_Gastroesophageal_Junction/ENSG00000109339.19.wgt.RDat	MAPK10	4	86594130	86594131	0.002334	rs6846822	-5.718	rs6839933	0.0106	2.1	-4.4	323	1	top1	0.011	0.049	-4.4	1.09e-05	0.08571	140	NA	0.0333667	0.2002
GTExv8.EUR.Esophagus_Gastroesophageal_Junction	./4.FUSION/WEIGHTS//GTExv8.EUR.Esophagus_Gastroesophageal_Junction/ENSG00000170509.11.wgt.RDat	HSD17B13	4	87322905	87322906	0.320409	rs6846822	-5.718	rs4693811	0.141	6.75	-3.89	416	8	enet	0.16	1.6e-12	-4.34	1.4e-05	0.0524	229	NA	0.036734	0.257138
GTExv8.EUR.Esophagus_Mucosa	./4.FUSION/WEIGHTS//GTExv8.EUR.Esophagus_Mucosa/ENSG00000251411.1.wgt.RDat	RP11-397E7.4	4	86914816	86914817	0.128814	rs6846822	-5.72	rs7657530	0.0205	-5.04	-4.71078	318	14	enet	0.04	2.6e-05	5.60464	2.09e-08	0.02041	588	NA	0.000402722	0.000403
GTExv8.EUR.Esophagus_Muscularis	./4.FUSION/WEIGHTS//GTExv8.EUR.Esophagus_Muscularis/ENSG00000251411.1.wgt.RDat	RP11-397E7.4	4	86914816	86914817	0.204062	rs6846822	-5.72	rs1010902	0.18	-8.562	-4.78993	318	318	susie	0.19	2.7e-19	5.4233	5.85e-08	0.04478	268	NA	0.00111946	0.001119
GTExv8.EUR.Esophagus_Muscularis	./4.FUSION/WEIGHTS//GTExv8.EUR.Esophagus_Muscularis/ENSG00000100347.14.wgt.RDat	SAMM50	22	43955420	43955421	0.320873	rs738408	14.22	rs6006595	0.211	-9.48	-3.97442	731	3	lasso	0.24	2.1e-24	4.73787	2.16e-06	0.03582	335	NA	0.0206669	0.041334
GTExv8.EUR.Esophagus_Muscularis	./4.FUSION/WEIGHTS//GTExv8.EUR.Esophagus_Muscularis/ENSG00000163633.10.wgt.RDat	C4orf36	4	86936201	86936202	0.018487	rs6846822	-5.72	rs10516786	0.00187	-3.233	-4.54314	321	321	susie	0.0049	0.089	4.63316	3.6e-06	0.31579	38	NA	0.0229632	0.06889
GTExv8.EUR.Heart_Atrial_Appendage	./4.FUSION/WEIGHTS//GTExv8.EUR.Heart_Atrial_Appendage/ENSG00000251411.1.wgt.RDat	RP11-397E7.4	4	86914816	86914817	0.075057	rs6846822	-5.718	rs1010902	0.0889	-5.48	-4.78993	318	1	top1	0.089	4e-08	4.78993	1.67e-06	0.07595	158	NA	0.0300049	0.030005
GTExv8.EUR.Heart_Atrial_Appendage	./4.FUSION/WEIGHTS//GTExv8.EUR.Heart_Atrial_Appendage/ENSG00000126003.6.wgt.RDat	PLAGL2	20	32207790	32207791	0.068731	rs12480325	-4.54	rs12480325	0.0011	3.59	-4.53936	310	310	susie	0.0024	0.18	-4.6391	3.5e-06	0.0003	10000	0.000232	0.0314422	0.062885
GTExv8.EUR.Heart_Left_Ventricle	./4.FUSION/WEIGHTS//GTExv8.EUR.Heart_Left_Ventricle/ENSG00000092531.9.wgt.RDat	SNAP23	15	42491243	42491244	0.066178	rs12594951	3.69	rs1679012	-0.00036	3.464	2.69684	361	361	susie	0.015	0.014	5.27008	1.36e-07	0.0007	10000	0.00189	0.000736712	0.00221
GTExv8.EUR.Heart_Left_Ventricle	./4.FUSION/WEIGHTS//GTExv8.EUR.Heart_Left_Ventricle/ENSG00000251411.1.wgt.RDat	RP11-397E7.4	4	86914816	86914817	0.117307	rs6846822	-5.72	rs17751557	0.0563	-5.15	-4.6053	318	1	top1	0.056	8.6e-06	4.6053	4.12e-06	0.10714	112	NA	0.0167385	0.066954
GTExv8.EUR.Heart_Left_Ventricle	./4.FUSION/WEIGHTS//GTExv8.EUR.Heart_Left_Ventricle/ENSG00000198189.10.wgt.RDat	HSD17B11	4	87391385	87391386	0.114111	rs6846822	-5.72	rs7698689	0.00527	4.21	-2.14092	456	15	enet	0.023	0.0036	-4.55469	5.25e-06	0.09449	127	NA	0.0170636	0.085318
GTExv8.EUR.Heart_Left_Ventricle	./4.FUSION/WEIGHTS//GTExv8.EUR.Heart_Left_Ventricle/ENSG00000172493.20.wgt.RDat	AFF1	4	86935001	86935002	0.033428	rs6846822	-5.72	rs342438	-0.00307	3.17	2.99661	321	321	susie	0.0032	0.15	4.43347	9.27e-06	0.15385	78	NA	0.0223799	0.150647
GTExv8.EUR.Heart_Left_Ventricle	./4.FUSION/WEIGHTS//GTExv8.EUR.Heart_Left_Ventricle/ENSG00000225968.7.wgt.RDat	ELFN1	7	1688118	1688119	0.092562	rs12531839	4.5	rs10807747	0.0146	-3.83	4.42499	329	1	top1	0.015	0.016	-4.42499	9.64e-06	0.00671	1789	NA	0.0223799	0.15666
GTExv8.EUR.Heart_Left_Ventricle	./4.FUSION/WEIGHTS//GTExv8.EUR.Heart_Left_Ventricle/ENSG00000125733.17.wgt.RDat	TRIP10	19	6737924	6737925	0.015605	rs339404	-4.3	rs339404	0.18	-7.76	-4.30221	466	466	susie	0.18	5.7e-16	4.30221	1.69e-05	0.0007	10000	0.000144	0.0343302	0.274642
GTExv8.EUR.Kidney_Cortex	./4.FUSION/WEIGHTS//GTExv8.EUR.Kidney_Cortex/ENSG00000100347.14.wgt.RDat	SAMM50	22	43955420	43955421	0.190931	rs738408	14.22	rs9614891	-0.0158	3.3	-1.09353	730	730	susie	-0.0064	0.44	4.6821	2.84e-06	0.07407	162	NA	0.0152394	0.045718
GTExv8.EUR.Kidney_Cortex	./4.FUSION/WEIGHTS//GTExv8.EUR.Kidney_Cortex/ENSG00000138964.16.wgt.RDat	PARVG	22	44172955	44172956	0.092988	rs738408	14.22	rs16991236	-0.00942	-2.84	7.58238	767	767	susie	0.0093	0.21	-4.4568	8.32e-06	0.05882	204	NA	0.0334838	0.133935
GTExv8.EUR.Liver	./4.FUSION/WEIGHTS//GTExv8.EUR.Liver/ENSG00000100347.14.wgt.RDat	SAMM50	22	43955420	43955421	0.336259	rs738408	14.22	rs6006467	0.115	-4.82	-3.92133	730	730	susie	0.13	6.4e-07	4.89146	1e-06	0.07229	166	NA	0.015906	0.015906
GTExv8.EUR.Liver	./4.FUSION/WEIGHTS//GTExv8.EUR.Liver/ENSG00000248180.1.wgt.RDat	GAPDHP60	4	87207091	87207092	-0.03802	rs6846822	-5.72	rs2594278	-0.00259	-2.77	4.69328	405	1	top1	-0.0026	0.46	-4.69328	2.69e-06	0.0553	217	NA	0.0213936	0.042787
GTExv8.EUR.Lung	./4.FUSION/WEIGHTS//GTExv8.EUR.Lung/ENSG00000251411.1.wgt.RDat	RP11-397E7.4	4	86914816	86914817	0.070371	rs6846822	-5.718	rs17751557	0.0281	-5.09	-4.6053	318	318	susie	0.043	8.2e-06	5.23	1.67e-07	0.07229	166	NA	0.0034549	0.003455
GTExv8.EUR.Lung	./4.FUSION/WEIGHTS//GTExv8.EUR.Lung/ENSG00000143036.16.wgt.RDat	SLC44A3	1	94820341	94820342	0.451859	rs12048606	-4.31	rs3814014	0.377	12.981	-4.13842	524	524	susie	0.41	2.5e-51	-4.79213	1.65e-06	0	10000	0.000731	0.0170676	0.034135
GTExv8.EUR.Lung	./4.FUSION/WEIGHTS//GTExv8.EUR.Lung/ENSG00000272856.1.wgt.RDat	RP11-710E1.2	4	87462279	87462280	0.021638	rs9992651	-5.224	rs9992651	0.00341	-3.52	-5.22441	473	6	lasso	0.016	0.0044	4.49	7.14e-06	0.03846	312	NA	0.0492374	0.147712
GTExv8.EUR.Minor_Salivary_Gland	./4.FUSION/WEIGHTS//GTExv8.EUR.Minor_Salivary_Gland/ENSG00000251411.1.wgt.RDat	RP11-397E7.4	4	86914816	86914817	0.134821	rs6846822	-5.72	rs236681	-0.00892	-3.08	-3.4062	318	9	lasso	0.013	0.12	5.15523	2.53e-07	0.05505	218	NA	0.00222539	0.004451
GTExv8.EUR.Minor_Salivary_Gland	./4.FUSION/WEIGHTS//GTExv8.EUR.Minor_Salivary_Gland/ENSG00000232306.2.wgt.RDat	AC012485.2	2	238000000	238000000	0.290223	rs4663873	-4.568	rs4663873	0.112	4.117	-4.56757	457	1	top1	0.11	0.00017	-4.56757	4.93e-06	0	10000	0.00135	0.0216821	0.086729
GTExv8.EUR.Minor_Salivary_Gland	./4.FUSION/WEIGHTS//GTExv8.EUR.Minor_Salivary_Gland/ENSG00000163633.10.wgt.RDat	C4orf36	4	86936201	86936202	0.063535	rs6846822	-5.72	rs10516786	-0.00026	-2.93	-4.54314	321	3	lasso	0.059	0.0055	4.5855	4.53e-06	0.14634	82	NA	0.0216821	0.079692
GTExv8.EUR.Ovary	./4.FUSION/WEIGHTS//GTExv8.EUR.Ovary/ENSG00000117791.15.wgt.RDat	MARC2	1	221000000	221000000	0.197758	rs337139	-4.27	rs2807880	0.0027	3.368	-3.40758	399	399	susie	0.024	0.037	-4.29362	1.76e-05	0.00473	2536	NA	0.0447945	0.313562
GTExv8.EUR.Ovary	./4.FUSION/WEIGHTS//GTExv8.EUR.Ovary/ENSG00000088320.3.wgt.RDat	REM1	20	31475292	31475293	0.010351	rs12480325	-4.54	rs6058381	0.00583	2.68	-4.30796	229	8	lasso	0.033	0.018	-4.30795	1.65e-05	0.01832	655	NA	0.0447945	0.293964
GTExv8.EUR.Ovary	./4.FUSION/WEIGHTS//GTExv8.EUR.Ovary/ENSG00000233354.1.wgt.RDat	LINC00028	20	31485777	31485778	0.011597	rs12480325	-4.54	rs6058381	-0.00651	2.42	-4.30796	232	8	lasso	-0.0015	0.37	-4.30795	1.65e-05	0.03409	352	NA	0.0447945	0.293964
GTExv8.EUR.Ovary	./4.FUSION/WEIGHTS//GTExv8.EUR.Ovary/ENSG00000275576.1.wgt.RDat	RP5-836N17.4	20	32116170	32116171	-0.02354	rs12480325	-4.54	rs6060531	0.022	1.86	-4.30024	303	1	top1	0.022	0.045	-4.30024	1.71e-05	0.04196	286	NA	0.0447945	0.304654
GTExv8.EUR.Ovary	./4.FUSION/WEIGHTS//GTExv8.EUR.Ovary/ENSG00000033867.16.wgt.RDat	SLC4A7	3	27484419	27484420	0.116727	rs7653480	4.12	rs1402991	0.0108	3.28	3.40566	402	402	susie	0.06	0.0023	4.43048	9.4e-06	0.00265	4525	NA	0.0447945	0.16747
GTExv8.EUR.Ovary	./4.FUSION/WEIGHTS//GTExv8.EUR.Ovary/ENSG00000251411.1.wgt.RDat	RP11-397E7.4	4	86914816	86914817	0.008822	rs6846822	-5.72	rs17012234	0.0273	-2.99	-4.54066	316	3	lasso	0.046	0.0065	4.54083	5.6e-06	0.12903	93	NA	0.0447945	0.09977
GTExv8.EUR.Ovary	./4.FUSION/WEIGHTS//GTExv8.EUR.Ovary/ENSG00000164877.18.wgt.RDat	MICALL2	7	1459501	1459502	-0.0548	rs12531839	4.5	rs12531839	0.0404	3.11	4.50451	386	1	top1	0.04	0.01	4.50451	6.65e-06	0	10000	0.000563	0.0447945	0.118476
GTExv8.EUR.Pancreas	./4.FUSION/WEIGHTS//GTExv8.EUR.Pancreas/ENSG00000251411.1.wgt.RDat	RP11-397E7.4	4	86914816	86914817	0.093801	rs6846822	-5.72	rs2121871	0.0302	-4.11	-5.71477	318	1	top1	0.03	0.0038	5.71477	1.1e-08	0.00436	2750	NA	0.000190157	0.00019
GTExv8.EUR.Pancreas	./4.FUSION/WEIGHTS//GTExv8.EUR.Pancreas/ENSG00000138944.7.wgt.RDat	KIAA1644	22	44312850	44312851	0.010371	rs738408	14.22	rs135114	-0.00148	3.14	-1.73712	811	811	susie	0.00016	0.31	5.02446	5.05e-07	0.03883	309	NA	0.00436497	0.00873
GTExv8.EUR.Pancreas	./4.FUSION/WEIGHTS//GTExv8.EUR.Pancreas/ENSG00000105726.16.wgt.RDat	ATP13A1	19	19663692	19663693	0.021548	rs4608457	5.18	rs4608457	-0.00135	3.14	5.17666	330	14	enet	-0.00023	0.33	4.57498	4.76e-06	0.01059	1133	NA	0.0274287	0.082286
GTExv8.EUR.Pancreas	./4.FUSION/WEIGHTS//GTExv8.EUR.Pancreas/ENSG00000253309.6.wgt.RDat	SERPINE3	13	51335772	51335773	0.004816	rs9535647	-3.17	rs6561630	0.000298	2.89	-2.71002	451	451	susie	0.0028	0.2	-4.3888	1.14e-05	0.0001	10000	0.00033	0.0492679	0.197072
GTExv8.EUR.Pituitary	./4.FUSION/WEIGHTS//GTExv8.EUR.Pituitary/ENSG00000148082.9.wgt.RDat	SHC3	9	89178766	89178767	0.274697	rs9969727	-4.076	rs6559362	-0.00286	3.776	-2.95862	454	37	enet	0.056	0.00025	-4.77796	1.77e-06	0.0001	10000	0.00188	0.0118897	0.035669
GTExv8.EUR.Pituitary	./4.FUSION/WEIGHTS//GTExv8.EUR.Pituitary/ENSG00000163633.10.wgt.RDat	C4orf36	4	86936201	86936202	0.114611	rs6846822	-5.718	rs7657530	0.0886	-4.801	-4.71078	321	1	top1	0.089	4.4e-06	4.71078	2.47e-06	0.07453	161	NA	0.0124439	0.049775
GTExv8.EUR.Pituitary	./4.FUSION/WEIGHTS//GTExv8.EUR.Pituitary/ENSG00000251411.1.wgt.RDat	RP11-397E7.4	4	86914816	86914817	0.218352	rs6846822	-5.718	rs17751427	0.121	-5.436	-4.61584	318	1	top1	0.12	7.8e-08	4.61584	3.92e-06	0.13483	89	NA	0.0157992	0.078996
GTExv8.EUR.Pituitary	./4.FUSION/WEIGHTS//GTExv8.EUR.Pituitary/ENSG00000170509.11.wgt.RDat	HSD17B13	4	87322905	87322906	0.370886	rs6846822	-5.718	rs6832102	0.247	7.505	-5.00495	416	12	enet	0.28	4.1e-17	-4.43408	9.25e-06	0.04898	245	NA	0.0310677	0.186406
GTExv8.EUR.Prostate	./4.FUSION/WEIGHTS//GTExv8.EUR.Prostate/ENSG00000235043.3.wgt.RDat	TECRP1	4	86950112	86950113	0.135478	rs6846822	-5.72	rs384059	0.0196	3.48	4.36467	320	13	enet	0.036	0.0064	5.0055	5.57e-07	0.02405	499	NA	0.0106047	0.010605
GTExv8.EUR.Prostate	./4.FUSION/WEIGHTS//GTExv8.EUR.Prostate/ENSG00000251411.1.wgt.RDat	RP11-397E7.4	4	86914816	86914817	0.217076	rs6846822	-5.72	rs1010902	0.155	-5.52	-4.78993	318	1	top1	0.16	2.4e-08	4.7899	1.67e-06	0.09836	122	NA	0.0158976	0.031795
GTExv8.EUR.Skin_Not_Sun_Exposed_Suprapubic	./4.FUSION/WEIGHTS//GTExv8.EUR.Skin_Not_Sun_Exposed_Suprapubic/ENSG00000251411.1.wgt.RDat	RP11-397E7.4	4	86914816	86914817	0.073918	rs6846822	-5.72	rs6531935	0.0626	-6.03	-5.3135	318	318	susie	0.066	3.6e-08	5.52884	3.22e-08	0.03061	392	NA	0.00016414	0.000657
GTExv8.EUR.Skin_Not_Sun_Exposed_Suprapubic	./4.FUSION/WEIGHTS//GTExv8.EUR.Skin_Not_Sun_Exposed_Suprapubic/ENSG00000248180.1.wgt.RDat	GAPDHP60	4	87207091	87207092	0.01458	rs6846822	-5.72	rs3775228	-0.00096	-2.73	-5.14424	403	1	lasso	0.0044	0.089	5.14424	2.69e-07	0.0163	736	NA	0.00109698	0.005485
GTExv8.EUR.Skin_Not_Sun_Exposed_Suprapubic	./4.FUSION/WEIGHTS//GTExv8.EUR.Skin_Not_Sun_Exposed_Suprapubic/ENSG00000170509.11.wgt.RDat	HSD17B13	4	87322905	87322906	0.306014	rs6846822	-5.72	rs10022237	0.255	-10.64	-5.08284	412	412	susie	0.26	1.2e-29	5.06511	4.08e-07	0.0566	212	NA	0.00138652	0.008319
GTExv8.EUR.Skin_Not_Sun_Exposed_Suprapubic	./4.FUSION/WEIGHTS//GTExv8.EUR.Skin_Not_Sun_Exposed_Suprapubic/ENSG00000235313.1.wgt.RDat	HM13-IT1	20	31563165	31563166	0.001832	rs12480325	-4.54	rs4911301	-0.00103	2.57	-3.18468	257	257	susie	0.0025	0.15	-4.4734	7.7e-06	0	10000	2.26e-06	0.022429	0.157003
GTExv8.EUR.Skin_Not_Sun_Exposed_Suprapubic	./4.FUSION/WEIGHTS//GTExv8.EUR.Skin_Not_Sun_Exposed_Suprapubic/ENSG00000183111.11.wgt.RDat	ARHGEF37	5	150000000	150000000	0.21294	rs4705074	4.51	rs4705074	0.114	-7.65	4.51064	550	6	lasso	0.14	3.6e-16	-4.32	1.57e-05	0.00151	7954	NA	0.0400154	0.320123
GTExv8.EUR.Skin_Sun_Exposed_Lower_leg	./4.FUSION/WEIGHTS//GTExv8.EUR.Skin_Sun_Exposed_Lower_leg/ENSG00000145332.13.wgt.RDat	KLHL8	4	87240313	87240314	0.043184	rs6846822	-5.72	rs375795	0.0013	-3.83	-3.2401	401	401	susie	0.008	0.025	5.28165	1.28e-07	0.03371	356	NA	0.0013328	0.002666
GTExv8.EUR.Skin_Sun_Exposed_Lower_leg	./4.FUSION/WEIGHTS//GTExv8.EUR.Skin_Sun_Exposed_Lower_leg/ENSG00000170509.11.wgt.RDat	HSD17B13	4	87322905	87322906	0.305414	rs6846822	-5.72	rs7681829	0.239	-11.1	-5.02992	416	416	susie	0.24	3.8e-32	5.06329	4.12e-07	0.04478	268	NA	0.00285997	0.00858
GTExv8.EUR.Skin_Sun_Exposed_Lower_leg	./4.FUSION/WEIGHTS//GTExv8.EUR.Skin_Sun_Exposed_Lower_leg/ENSG00000251411.1.wgt.RDat	RP11-397E7.4	4	86914816	86914817	0.069587	rs6846822	-5.72	rs17751427	0.0531	-6.05	-4.61584	318	318	susie	0.057	3e-08	4.67366	2.96e-06	0.07229	166	NA	0.0123284	0.061642
GTExv8.EUR.Skin_Sun_Exposed_Lower_leg	./4.FUSION/WEIGHTS//GTExv8.EUR.Skin_Sun_Exposed_Lower_leg/ENSG00000163633.10.wgt.RDat	C4orf36	4	86936201	86936202	0.056158	rs6846822	-5.72	rs7657530	0.0539	-5.4	-4.71078	321	1	top1	0.054	7.2e-08	4.71078	2.47e-06	0.08392	143	NA	0.0123284	0.051438
GTExv8.EUR.Skin_Sun_Exposed_Lower_leg	./4.FUSION/WEIGHTS//GTExv8.EUR.Skin_Sun_Exposed_Lower_leg/ENSG00000177311.11.wgt.RDat	ZBTB38	3	141000000	141000000	0.079647	rs6763931	-4.15	rs6440003	0.0475	-5.24	-4.14179	404	22	enet	0.048	3.8e-07	4.44291	8.88e-06	0.0003	10000	0.000398	0.030821	0.184926
GTExv8.EUR.Skin_Sun_Exposed_Lower_leg	./4.FUSION/WEIGHTS//GTExv8.EUR.Skin_Sun_Exposed_Lower_leg/ENSG00000088320.3.wgt.RDat	REM1	20	31475292	31475293	0.008609	rs12480325	-4.54	rs6058473	-0.00196	-2.55	-4.39683	229	1	lasso	-0.0013	0.55	4.3968	1.1e-05	0.00937	1281	NA	0.032725	0.229075
GTExv8.EUR.Small_Intestine_Terminal_Ileum	./4.FUSION/WEIGHTS//GTExv8.EUR.Small_Intestine_Terminal_Ileum/ENSG00000251411.1.wgt.RDat	RP11-397E7.4	4	86914816	86914817	0.055712	rs6846822	-5.72	rs7657530	0.00474	-3.55	-4.71078	317	317	susie	0.018	0.061	5.19819	2.01e-07	0.09917	121	NA	0.00367408	0.003674
GTExv8.EUR.Small_Intestine_Terminal_Ileum	./4.FUSION/WEIGHTS//GTExv8.EUR.Small_Intestine_Terminal_Ileum/ENSG00000101336.13.wgt.RDat	HCK	20	32052187	32052188	0.105615	rs12480325	-4.54	rs12480325	0.0935	3.84	-4.53936	297	1	top1	0.094	0.00013	-4.53936	5.64e-06	0	10000	0.00364	0.0343645	0.103094
GTExv8.EUR.Small_Intestine_Terminal_Ileum	./4.FUSION/WEIGHTS//GTExv8.EUR.Small_Intestine_Terminal_Ileum/ENSG00000101337.15.wgt.RDat	TM9SF4	20	32109505	32109506	0.017545	rs12480325	-4.54	rs12480325	0.00577	2.87	-4.53936	300	1	lasso	0.0061	0.17	-4.53936	5.64e-06	0	10000	0.00246	0.0343645	0.103094
GTExv8.EUR.Spleen	./4.FUSION/WEIGHTS//GTExv8.EUR.Spleen/ENSG00000100344.10.wgt.RDat	PNPLA3	22	43923738	43923739	0.436499	rs738408	14.22	rs8418	0.11	-5.95	-4.26919	716	15	enet	0.17	4.2e-09	5.81433	6.09e-09	0.04181	287	NA	0.000116392	0.000116
GTExv8.EUR.Spleen	./4.FUSION/WEIGHTS//GTExv8.EUR.Spleen/ENSG00000092531.9.wgt.RDat	SNAP23	15	42491243	42491244	0.083172	rs12594951	3.69	rs2277533	-0.00436	-2.61	-1.67251	360	360	susie	-0.00062	0.35	4.57857	4.68e-06	0.001	10000	0.000506	0.0178888	0.089444
GTExv8.EUR.Spleen	./4.FUSION/WEIGHTS//GTExv8.EUR.Spleen/ENSG00000186976.14.wgt.RDat	EFCAB6	22	43812304	43812305	0.160848	rs738408	14.22	rs2071882	-0.00211	3.49	1.84514	671	23	enet	0.0019	0.25	4.66825	3.04e-06	0.07947	151	NA	0.0178888	0.0581
GTExv8.EUR.Spleen	./4.FUSION/WEIGHTS//GTExv8.EUR.Spleen/ENSG00000251411.1.wgt.RDat	RP11-397E7.4	4	86914816	86914817	0.318772	rs6846822	-5.72	rs17751557	0.206	-6.34	-4.6053	318	1	top1	0.21	1e-10	4.6053	4.12e-06	0.1519	79	NA	0.0178888	0.078741
GTExv8.EUR.Spleen	./4.FUSION/WEIGHTS//GTExv8.EUR.Spleen/ENSG00000163633.10.wgt.RDat	C4orf36	4	86936201	86936202	0.159164	rs6846822	-5.72	rs17012234	0.0521	-4.56	-4.54066	321	321	susie	0.072	0.00017	4.72715	2.28e-06	0.13187	91	NA	0.0178888	0.043575
GTExv8.EUR.Spleen	./4.FUSION/WEIGHTS//GTExv8.EUR.Spleen/ENSG00000262873.1.wgt.RDat	CTD-2561B21.11	17	81020010	81020011	0.066846	rs8065459	-4.44	rs8065459	0.105	4.58	-4.44327	441	1	top1	0.1	5.9e-06	-4.44327	8.86e-06	0	10000	0.000682	0.0282221	0.169332
GTExv8.EUR.Spleen	./4.FUSION/WEIGHTS//GTExv8.EUR.Spleen/ENSG00000105705.15.wgt.RDat	SUGP1	19	19320679	19320680	-0.0003	rs10401969	4.35	rs10401969	0.0445	-2.27	4.35264	364	1	top1	0.044	0.0027	-4.35264	1.35e-05	0	10000	0.00571	0.0322515	0.258012
GTExv8.EUR.Spleen	./4.FUSION/WEIGHTS//GTExv8.EUR.Spleen/ENSG00000248180.1.wgt.RDat	GAPDHP60	4	87207091	87207092	-0.02356	rs6846822	-5.72	rs384059	-0.0016	-3.028	4.36467	405	1	lasso	0.034	0.0078	-4.36467	1.27e-05	0.11215	107	NA	0.0322515	0.242722
GTExv8.EUR.Spleen	./4.FUSION/WEIGHTS//GTExv8.EUR.Spleen/ENSG00000172493.20.wgt.RDat	AFF1	4	86935001	86935002	0.200716	rs6846822	-5.72	rs4693802	0.163	-5.572	-4.30904	321	1	top1	0.16	1.2e-08	4.30904	1.64e-05	0.15	80	NA	0.0348263	0.313437
GTExv8.EUR.Stomach	./4.FUSION/WEIGHTS//GTExv8.EUR.Stomach/ENSG00000163633.10.wgt.RDat	C4orf36	4	86936201	86936202	0.076093	rs6846822	-5.72	rs7657530	0.00676	-3.59	-4.71078	321	321	susie	0.0099	0.059	5.43567	5.46e-08	0.06742	178	NA	0.000974774	0.000975
GTExv8.EUR.Testis	./4.FUSION/WEIGHTS//GTExv8.EUR.Testis/ENSG00000145283.7.wgt.RDat	SLC10A6	4	86849262	86849263	0.042932	rs6846822	-5.718	rs12641570	0.0104	3.6	-5.62958	313	1	top1	0.01	0.05	-5.62958	1.81e-08	0.01835	654	NA	0.000249237	0.000498
GTExv8.EUR.Testis	./4.FUSION/WEIGHTS//GTExv8.EUR.Testis/ENSG00000163633.10.wgt.RDat	C4orf36	4	86936201	86936202	0.170305	rs6846822	-5.718	rs6846822	0.17	6.89	-5.7181	321	1	top1	0.17	8.4e-13	-5.7181	1.08e-08	0	10000	0.0219	0.000249237	0.000297
GTExv8.EUR.Testis	./4.FUSION/WEIGHTS//GTExv8.EUR.Testis/ENSG00000172493.20.wgt.RDat	AFF1	4	86935001	86935002	0.067789	rs6846822	-5.718	rs10516788	0.00184	-3.76	-4.56392	321	321	susie	0.0049	0.13	5.26509	1.4e-07	0.12903	93	NA	0.0012852	0.003856
GTExv8.EUR.Testis	./4.FUSION/WEIGHTS//GTExv8.EUR.Testis/ENSG00000126003.6.wgt.RDat	PLAGL2	20	32207790	32207791	-0.01686	rs12480325	-4.54	rs12480325	0.0197	-3.11	-4.53936	313	1	lasso	0.021	0.0092	4.53936	5.64e-06	0	10000	0.000734	0.0302022	0.155326
GTExv8.EUR.Testis	./4.FUSION/WEIGHTS//GTExv8.EUR.Testis/ENSG00000251411.1.wgt.RDat	RP11-397E7.4	4	86914816	86914817	0.041488	rs6846822	-5.718	rs17751557	-0.00058	-3.33	-4.6053	318	28	enet	0.019	0.014	4.58946	4.44e-06	0.12766	94	NA	0.0302022	0.122278
GTExv8.EUR.Testis	./4.FUSION/WEIGHTS//GTExv8.EUR.Testis/ENSG00000120526.10.wgt.RDat	NUDCD1	8	109000000	109000000	0.171151	rs2980635	4.95	rs2054255	0.122	5.95	4.50692	351	1	top1	0.12	1.9e-09	4.50692	6.58e-06	0.01887	636	NA	0.0302022	0.181213
GTExv8.EUR.Thyroid	./4.FUSION/WEIGHTS//GTExv8.EUR.Thyroid/ENSG00000145283.7.wgt.RDat	SLC10A6	4	86849262	86849263	0.016291	rs6846822	-5.72	rs6531935	0.000337	3.49	-5.3135	313	1	top1	0.00034	0.28	-5.3135	1.08e-07	0.02273	528	NA	0.00115852	0.002317
GTExv8.EUR.Thyroid	./4.FUSION/WEIGHTS//GTExv8.EUR.Thyroid/ENSG00000251411.1.wgt.RDat	RP11-397E7.4	4	86914816	86914817	0.098213	rs6846822	-5.72	rs17751557	0.0921	-6.92	-4.6053	318	1	top1	0.092	6e-12	4.6053	4.12e-06	0.05333	225	NA	0.0294635	0.08839
GTExv8.EUR.Whole_Blood	./4.FUSION/WEIGHTS//GTExv8.EUR.Whole_Blood/ENSG00000251411.1.wgt.RDat	RP11-397E7.4	4	86914816	86914817	0.060668	rs6846822	-5.72	rs7657530	0.0111	-5.16	-4.71078	318	318	susie	0.023	0.00022	5.18	2.19e-07	0.10811	111	NA	0.00355481	0.003555

## Sheet: Table S3
Table S3. FUSION identified 7 genes that were significant in the cross-tissue UTMOST analysis
Gene symbole	CHR	Number	Tissues
RP11-476C8.2	4	1	Breast_Mammary_Tissue
HSD17B13	4	14	Adrenal_Gland,Artery_Coronary,Brain_Amygdala,Brain_Anterior_cingulate_cortex_BA24,Brain_Cortex,Brain_Frontal_Cortex_BA9,Brain_Hippocampus,Brain_Hypothalamus,Brain_Spinal_cord_cervical_c-1,Brain_Substantia_nigra,Esophagus_Gastroesophageal_Junction,Pituitary,Skin_Not_Sun_Exposed_Suprapubic,Skin_Sun_Exposed_Lower_leg
AFF1	4	4	Spleen, Testis, Heart_Left_Ventricle, Brain_Frontal_Cortex_BA9
KLHL8	4	4	Colon_Sigmoid, Brain_Hippocampus, Skin_Sun_Exposed_Lower_leg, Brain_Anterior_cingulate_cortex_BA24
PTPN13	4	1	Brain_Anterior_cingulate_cortex_BA24
C4orf36	4	11	Pituitary, Stomach, Minor_Salivary_Gland, Skin_Not_Sun_Exposed_Suprapubic, Skin_Sun_Exposed_Lower_leg, Testis, Esophagus_Muscularis, Thyroid, Kidney_Cortex, Colon_Sigmoid, Spleen
HSD17B11	4	2	Heart_Left_Ventricle, Brain_Anterior_cingulate_cortex_BA24
Number:The number of tissues with FDR corrected ≤ 0.05.

## Sheet: Table S4
Table S4. The results of conditional and joint analysis
PANEL	ID	CHR	P0	P1	HSQ	BEST.GWAS.ID	BEST.GWAS.Z	EQTL.ID	EQTL.R2	EQTL.Z	EQTL.GWAS.Z	NSNP	NWGT	MODEL	MODELCV.R2	MODELCV.PV	TWAS.Z	TWAS.P	PERM.PV	PERM.N	PERM.ANL_PV	TWAS.fdr.P	TWAS.Bonferroni.P
GTExv8.EUR.Breast_Mammary_Tissue	RP11-476C8.2	4	87166843	87166844	0.020365	rs6846822	-5.718	rs10084835	0.000826	2.92	-5.01002	400	1	top1	0.00083	0.26	-5.01002	5.44e-07	0.02526	475	NA	0.00532902	0.010658
GTExv8.EUR.Adrenal_Gland	HSD17B13	4	87322905	87322906	0.183099	rs6846822	-5.72	rs7437661	0.0585	4.51	-3.92304	416	416	susie	0.083	2.8e-05	-5.2301	1.69e-07	0.06061	198	NA	0.00298437	0.00298437
GTExv8.EUR.Artery_Coronary	HSD17B13	4	87322905	87322906	0.0503	rs6846822	-5.72	rs6832102	0.008	3.28	-5.00495	415	1	top1	0.008	0.12	-5.00495	5.59e-07	0.04839	248	NA	0.00474027	0.0098384
GTExv8.EUR.Brain_Amygdala	HSD17B13	4	87322905	87322906	0.407452	rs6846822	-5.72	rs6832102	0.174	4.77	-5.00495	412	1	top1	0.17	1.4e-06	-5.00495	5.59e-07	0.05607	214	NA	0.00925983	0.00925983
GTExv8.EUR.Brain_Anterior_cingulate_cortex_BA24	HSD17B13	4	87322905	87322906	0.235969	rs6846822	-5.72	rs6832102	0.238355	5.9	-5.00495	415	1	top1	0.24	1.1e-09	-5.00495	5.59e-07	0.03046	394	NA	0.0035241	0.00957846
GTExv8.EUR.Brain_Cortex	HSD17B13	4	87322905	87322906	0.493929	rs6846822	-5.72	rs6832102	0.299	7.44	-5.00495	416	1	top1	0.3	7.4e-16	-5.00495	5.59e-07	0.03141	382	NA	0.0103695	0.0103695
GTExv8.EUR.Brain_Frontal_Cortex_BA9	HSD17B13	4	87322905	87322906	0.595595	rs6846822	-5.72	rs6832102	0.315	7.13	-5.00495	412	1	top1	0.31	1.3e-14	-5.00495	5.59e-07	0.05357	224	NA	0.00495973	0.00991946
GTExv8.EUR.Brain_Hippocampus	HSD17B13	4	87322905	87322906	0.418197	rs6846822	-5.72	rs6832102	0.206	5.73	-5.00495	416	1	top1	0.21	3.2e-09	-5.00495	5.59e-07	0.03315	362	NA	0.00472886	0.00945772
GTExv8.EUR.Brain_Hypothalamus	HSD17B13	4	87322905	87322906	0.350932	rs6846822	-5.72	rs6832102	0.303	6.94	-5.00495	416	1	top1	0.3	5.9e-14	-5.00495	5.59e-07	0.04181	287	NA	0.00485743	0.00971486
GTExv8.EUR.Brain_Spinal_cord_cervical_c-1	HSD17B13	4	87322905	87322906	0.372636	rs6846822	-5.72	rs13137873	0.19	5.32	-3.96559	412	412	susie	0.2	3.9e-07	-4.65291	3.27e-06	0.07792	154	NA	0.0282021	0.0564042
GTExv8.EUR.Brain_Substantia_nigra	HSD17B13	4	87322905	87322906	0.351909	rs6846822	-5.72	rs6832102	0.289	5.49	-5.005	416	1	top1	0.29	5e-09	-5.00495	5.59e-07	0.02715	442	NA	0.0089999	0.0089999
GTExv8.EUR.Esophagus_Gastroesophageal_Junction	HSD17B13	4	87322905	87322906	0.320409	rs6846822	-5.718	rs4693811	0.141	6.75	-3.89	416	8	enet	0.16	1.6e-12	-4.34	1.4e-05	0.0524	229	NA	0.036734	0.257138
GTExv8.EUR.Pituitary	HSD17B13	4	87322905	87322906	0.370886	rs6846822	-5.718	rs6832102	0.247	7.505	-5.00495	416	12	enet	0.28	4.1e-17	-4.43408	9.25e-06	0.04898	245	NA	0.0310677	0.186406
GTExv8.EUR.Skin_Not_Sun_Exposed_Suprapubic	HSD17B13	4	87322905	87322906	0.306014	rs6846822	-5.72	rs10022237	0.255	-10.64	-5.08284	412	412	susie	0.26	1.2e-29	5.06511	4.08e-07	0.0566	212	NA	0.00138652	0.00831912
GTExv8.EUR.Skin_Sun_Exposed_Lower_leg	HSD17B13	4	87322905	87322906	0.305414	rs6846822	-5.72	rs7681829	0.239	-11.1	-5.02992	416	416	susie	0.24	3.8e-32	5.06329	4.12e-07	0.04478	268	NA	0.00285997	0.0085799
GTExv8.EUR.Brain_Frontal_Cortex_BA9	AFF1	4	86935001	86935002	0.066448	rs6846822	-5.72	rs10516785	-0.000913	3.5	-4.03351	321	3	enet	0.0081	0.13	-5.12302	3.01e-07	0.02727	440	NA	0.00495973	0.00534124
GTExv8.EUR.Heart_Left_Ventricle	AFF1	4	86935001	86935002	0.033428	rs6846822	-5.72	rs342438	-0.00307	3.17	2.99661	321	321	susie	0.0032	0.15	4.43347	9.27e-06	0.15385	78	NA	0.0223799	0.150647
GTExv8.EUR.Spleen	AFF1	4	86935001	86935002	0.200716	rs6846822	-5.72	rs4693802	0.163	-5.572	-4.30904	321	1	top1	0.16	1.2e-08	4.30904	1.64e-05	0.15	80	NA	0.0348263	0.313437
GTExv8.EUR.Testis	AFF1	4	86935001	86935002	0.067789	rs6846822	-5.718	rs10516788	0.00184	-3.76	-4.56392	321	321	susie	0.0049	0.13	5.26509	1.4e-07	0.12903	93	NA	0.0012852	0.0038556
GTExv8.EUR.Brain_Anterior_cingulate_cortex_BA24	KLHL8	4	87240313	87240314	-0.070121	rs6846822	-5.72	rs6832102	0.011596	2.52	-5.00495	400	1	top1	0.012	0.11	-5.00495	5.59e-07	0.05286	227	NA	0.0035241	0.00957846
GTExv8.EUR.Brain_Hippocampus	KLHL8	4	87240313	87240314	0.0484	rs6846822	-5.72	rs17012234	-0.00643	-3.28	-4.54066	401	2	lasso	0.013	0.09	4.54082	5.6e-06	0.12121	99	NA	0.0315821	0.0947464
GTExv8.EUR.Colon_Sigmoid	KLHL8	4	87240313	87240314	0.063432	rs6846822	-5.72	rs9992651	0.0164	-3.65	-5.22441	399	1	top1	0.016	0.021	5.22441	1.75e-07	0.01813	662	NA	0.00324083	0.00324083
GTExv8.EUR.Skin_Sun_Exposed_Lower_leg	KLHL8	4	87240313	87240314	0.043184	rs6846822	-5.72	rs375795	0.0013	-3.83	-3.2401	401	401	susie	0.008	0.025	5.28165	1.28e-07	0.03371	356	NA	0.0013328	0.0026656
GTExv8.EUR.Brain_Anterior_cingulate_cortex_BA24	PTPN13	4	86594314	86594315	0.040433	rs6846822	-5.72	rs6843070	-0.004518	-2.94	-5.65568	325	325	susie	-0.0019	0.39	4.98592	6.17e-07	0.0166	723	NA	0.0035241	0.0105723
GTExv8.EUR.Colon_Sigmoid	C4orf36	4	86936201	86936202	0.089987	rs6846822	-5.72	rs7657530	0.0617	-4.22	-4.71078	321	1	top1	0.062	2.5e-05	4.71078	2.47e-06	0.10909	110	NA	0.0152473	0.0457419
GTExv8.EUR.Esophagus_Muscularis	C4orf36	4	86936201	86936202	0.018487	rs6846822	-5.72	rs10516786	0.00187	-3.233	-4.54314	321	321	susie	0.0049	0.089	4.63316	3.6e-06	0.31579	38	NA	0.0229632	0.0688896
GTExv8.EUR.Kidney_Cortex	C4orf36	4	86936201	86936202	0.080378	rs6846822	-5.72	rs2121871	0.0327	-2.93	-5.71477	320	1	lasso	0.04	0.06	5.71477	1.1e-08	0.00234	5127	NA	8.8539e-05	0.000177078
GTExv8.EUR.Minor_Salivary_Gland	C4orf36	4	86936201	86936202	0.063535	rs6846822	-5.72	rs10516786	-0.000256	-2.93	-4.54314	321	3	lasso	0.059	0.0055	4.5855	4.53e-06	0.14634	82	NA	0.0216821	0.0796918
GTExv8.EUR.Pituitary	C4orf36	4	86936201	86936202	0.114611	rs6846822	-5.718	rs7657530	0.0886	-4.801	-4.71078	321	1	top1	0.089	4.4e-06	4.71078	2.47e-06	0.07453	161	NA	0.0124439	0.0497754
GTExv8.EUR.Skin_Not_Sun_Exposed_Suprapubic	C4orf36	4	86936201	86936202	0.125671	rs6846822	-5.72	rs6846822	0.0796	-6.42	-5.7181	321	321	susie	0.08	1.5e-09	5.74072	9.43e-09	0.02824	425	NA	6.40926e-05	0.000192278
GTExv8.EUR.Skin_Sun_Exposed_Lower_leg	C4orf36	4	86936201	86936202	0.056158	rs6846822	-5.72	rs7657530	0.0539	-5.4	-4.71078	321	1	top1	0.054	7.2e-08	4.71078	2.47e-06	0.08392	143	NA	0.0123284	0.0514377
GTExv8.EUR.Spleen	C4orf36	4	86936201	86936202	0.159164	rs6846822	-5.72	rs17012234	0.0521	-4.56	-4.54066	321	321	susie	0.072	0.00017	4.72715	2.28e-06	0.13187	91	NA	0.0178888	0.0435754
GTExv8.EUR.Stomach	C4orf36	4	86936201	86936202	0.076093	rs6846822	-5.72	rs7657530	0.00676	-3.59	-4.71078	321	321	susie	0.0099	0.059	5.43567	5.46e-08	0.06742	178	NA	0.000974774	0.000974774
GTExv8.EUR.Testis	C4orf36	4	86936201	86936202	0.170305	rs6846822	-5.718	rs6846822	0.17	6.89	-5.7181	321	1	top1	0.17	8.4e-13	-5.7181	1.08e-08	0	10000	0.0219	0.000249237	0.000297432
GTExv8.EUR.Thyroid	C4orf36	4	86936201	86936202	0.05104	rs6846822	-5.72	rs2121871	0.00782	-4.42	-5.71477	321	321	susie	0.018	0.0019	6.30317	2.92e-10	0.00927	1295	NA	6.26457e-06	6.26457e-06
GTExv8.EUR.Brain_Anterior_cingulate_cortex_BA24	HSD17B11	4	87391385	87391386	0.115843	rs6846822	-5.72	rs340637	0.021787	-3.39	-4.354	455	1	top1	0.022	0.048	4.354	1.34e-05	0.0597	201	NA	0.0459218	0.229609
GTExv8.EUR.Heart_Left_Ventricle	HSD17B11	4	87391385	87391386	0.114111	rs6846822	-5.72	rs7698689	0.00527	4.21	-2.14092	456	15	enet	0.023	0.0036	-4.55469	5.25e-06	0.09449	127	NA	0.0170636	0.0853177

## Sheet: Table S5
Table S5. MAGMA gene-based test identified 7 significant genes associated with ALD
Gene symbole	CHR	Ensemeble ID	START	STOP	NSNPS	NPARAM	N	ZSTAT	P	FDR
SAMM50	22	ENSG00000100347	44351301	44406411	267	35	488982	8.3772	2.711e-17	5.1815343e-13
PNPLA3	22	ENSG00000100344	44319619	44360368	221	29	488982	6.1094	5e-10	4.77825e-06
C4orf36	4	ENSG00000163633	87797358	87857354	229	36	488982	5.7615	4.1688e-09	2.65594248e-05
AFF1	4	ENSG00000172493	87856154	88062206	739	61	488982	5.2973	5.8754e-08	0.0002807413005
HSD17B13	4	ENSG00000170509	88224941	88244058	72	21	488982	5.1389	1.3817e-07	0.000528169
TRMT10A	4	ENSG00000145331	100467866	100485189	83	19	488982	4.5068	3.2903e-06	0.00898392912857143
NUDCD1	8	ENSG00000120526	110253148	110346614	354	29	488982	4.5156	3.1572e-06	0.00898392912857143
START = start base position, STOP = end base position, hg19/GRCh37 build.

## Sheet: Table S6
Table S6. The results of Mendelian randomization analysis
exposure	outcome	method	nsnp	b	se	pval	lo_ci	up_ci	or	or_lci95	or_uci95
HSD17B13(Brain - Spinal cord (cervical c-1))	Alcoholic liver disease	Wald ratio	1	-0.196882	0.0391324364133028	4.87493866411564e-07	-0.273582	-0.120182	0.821287566343592	0.760650308335295	0.886758684298402
HSD17B13(Skin - Sun Exposed (Lower leg))	Alcoholic liver disease	Wald ratio	1	0.270820229163559	0.0532812841113698	3.71833382442539e-07	0.166388912305275	0.375251546021844	1.31103936255571	1.18103233042387	1.45535745795681
HSD17B13(Brain - Hypothalamus)	Alcoholic liver disease	Wald ratio	1	-0.136004	0.0270422881107784	4.92259450760068e-07	-0.189007	-0.083001	0.87283920276121	0.827780866109186	0.92035018574147
HSD17B13(Brain - Anterior cingulate cortex (BA24))	Alcoholic liver disease	Wald ratio	1	-0.177977	0.035374866411014	4.87493866411562e-07	-0.247312	-0.108642	0.836961680699496	0.780897226940166	0.897051277418609
HSD17B13(Adrenal Gland)	Alcoholic liver disease	Wald ratio	1	-0.297729	0.054711249073668	5.27388666826316e-08	-0.404963	-0.190495	0.742502690230271	0.667001600652533	0.826550107915542
HSD17B13(Brain - Hippocampus)	Alcoholic liver disease	Wald ratio	1	-0.175232	0.0350256101235312	5.64562496864974e-07	-0.243882	-0.106582	0.839262477893558	0.78358011385346	0.898901713235362
HSD17B13(Brain - Amygdala)	Alcoholic liver disease	Wald ratio	1	-0.183466	0.0367468708951144	5.9540176901008e-07	-0.25549	-0.111442	0.832380008871299	0.774536829254543	0.894542974587053
HSD17B13(Pituitary)	Alcoholic liver disease	Wald ratio	1	-0.187407	0.0374257629588179	5.51585561867555e-07	-0.260762	-0.114053	0.829105984196635	0.770464436573774	0.892210854127917
AFF1(Spleen)	Alcoholic liver disease	Wald ratio	1	0.324791163624114	0.0753744335021386	1.63967520145128e-05	0.177057273959923	0.472525053288306	1.38374164021504	1.1936994590643	1.60403936880888
HSD17B13(Brain - Cortex)	Alcoholic liver disease	Wald ratio	1	-0.154589	0.0309629349875075	5.9540176901008e-07	-0.215276	-0.0939014	0.856767468935931	0.806318799951029	0.910372542313863
HSD17B13(Esophagus - Gastroesophageal Junction)	Alcoholic liver disease	Wald ratio	1	-0.21107	0.0539898444348034	9.25125578452949e-05	-0.31689	-0.10525	0.809717592660665	0.728410993745276	0.900099786376178
HSD17B13(Skin - Not Sun Exposed (Suprapubic))	Alcoholic liver disease	Wald ratio	1	0.243258892295372	0.048182089399905	4.44731084964706e-07	0.148821997071558	0.337695787519186	1.27539877229588	1.16046640440494	1.40171401963846
HSD17B13(Brain - Substantia nigra)	Alcoholic liver disease	Wald ratio	1	-0.137741	0.0275325658597193	5.64872320452829e-07	-0.191705	-0.0837776	0.871323940571175	0.82555013682454	0.919635738094292
HSD17B13(Brain - Frontal Cortex (BA9))	Alcoholic liver disease	Wald ratio	1	-0.146358	0.0292384984162227	5.56714556822544e-07	-0.203665	-0.0890505	0.863848450060492	0.815735280761815	0.914799399107768
AFF1(Testis)	Alcoholic liver disease	Wald ratio	1	1.2437195731287	0.264015732462633	2.46772614037432e-06	0.726248737501937	1.76119040875546	3.46849080600887	2.06731101760714	5.81936069072615

## Sheet: Table S7
Table S7.The results of Bayesian colocalization analysis
gene	topSNP	PP.H0.abf	PP.H1.abf	PP.H2.abf	PP.H3.abf	PP.H4.abf
AFF1(Spleen)	rs4693802	7.4445411388445e-12	0.000353194939222239	1.9927538613123e-08	0.945377511953207	0.0542692731725873
AFF1(Testis)	rs7657530	2.39302137835918e-05	0.000270281265573877	0.0640563669807097	0.723276187803779	0.212373233736154
HSD17B13(Esophagus - Gastroesophageal Junction)	rs4525935	4.94311976878759e-12	0.000370407275411017	1.32317382854814e-08	0.991497709891332	0.00813186959657446
HSD17B13(Skin - Not Sun Exposed (Suprapubic))	rs10026092	1.33477210715937e-34	0.000174634902685437	3.57291670418602e-31	0.466929645332724	0.532895719764587
HSD17B13(Skin - Sun Exposed (Lower leg))	rs10022237	2.322241501567e-40	0.000168462793370691	6.216173837915e-37	0.450391604789391	0.549439932417242

## Sheet: Table S8
Table S8. The functional pathway analysis of HSD17B13-related genemania
Function	FDR	Genes in network	Genes in genome
oxidoreductase activity, acting on CH-OH group of donors	1.94213e-15	11	121
oxidoreductase activity, acting on the CH-OH group of donors, NAD or NADP as acceptor	5.28036e-14	10	108
steroid dehydrogenase activity, acting on the CH-OH group of donors, NAD or NADP as acceptor	2.26744e-07	5	24
steroid dehydrogenase activity	2.62828e-07	5	26
alcohol dehydrogenase (NADP+) activity	8.86172e-06	4	17
aldo-keto reductase (NADP) activity	9.48814e-06	4	18
olefinic compound metabolic process	0.000252141	5	109
retinoid metabolic process	0.000482282	4	49
diterpenoid metabolic process	0.00650656	4	96
cellular hormone metabolic process	0.00705103	4	102
terpenoid metabolic process	0.00705103	4	103
isoprenoid metabolic process	0.0111026	4	118
hormone metabolic process	0.0384898	4	165

## Sheet: Table S9
Table S9. The functional pathway analysis of AFF1-related genemania
Function	FDR	Genes in network	Genes in genome
transcription elongation factor complex	4.21514e-11	7	33
DNA-templated transcription, elongation	1.00264e-07	7	104
snRNA transcription	8.30709e-05	5	74
ncRNA transcription	0.000348513	5	104
nuclear cyclin-dependent protein kinase holoenzyme complex	0.00067474	3	11
carboxy-terminal domain protein kinase complex	0.00386097	3	20
serine/threonine protein kinase complex	0.00423342	4	81
cyclin-dependent protein kinase holoenzyme complex	0.0044893	3	23
protein kinase complex	0.00598118	4	94
snRNA binding	0.0156064	3	37
regulation of DNA-templated transcription, elongation	0.0194114	3	41
viral transcription	0.0857944	3	69

## Sheet: Table S10
Table S10.Drug Enrichment Analysis of Susceptibility Genes
ID	BgRatio	pvalue	p.adjust	geneID	Count
beta-D-allopyranose	97/19647	0.0098501557685039	0.0378503174259244	AFF1	1
Dexbrompheniramine	127/19647	0.0128867248460318	0.0378503174259244	AFF1	1
(+)-chelidonine	160/19647	0.0162215646111105	0.0378503174259244	AFF1	1
dihydroergocristine	274/19647	0.0276985039639964	0.0484723819369937	AFF1	1
CUPRIC OXIDE	393/19647	0.0396069834451219	0.0494581237079386	AFF1	1
HC toxin	483/19647	0.0485646640295796	0.0494581237079386	AFF1	1
quinpirole	492/19647	0.0494581237079386	0.0494581237079386	AFF1	1
